# Supplementary material for: APOE2 orchestrated differences in transcriptomic and lipidomic profiles of postmortem AD brain
Source: Alzheimers Res Ther. 2019 Dec 30;11:113. doi: 10.1186/s13195-019-0558-0 (PMC6937981; doi:10.1186/s13195-019-0558-0)
Supplement: Supplementary file 1 — Additional file 1: Table S1. ME membership. [file 13195_2019_558_MOESM1_ESM.xlsx]

## Sheet: Cyan
allLLIDs	moduleColors
SNORA16A	cyan
SNORA52	cyan
SNORA3A	cyan
SNORA23	cyan
SNORD15A	cyan
SNORD15B	cyan
SNORA8	cyan
SNORA53	cyan
SNORA49	cyan
SNORD8	cyan
SNORD116-8	cyan
SNORD116-15	cyan
SNORA10	cyan
SNORA50A	cyan
SNORA48	cyan
SNORD10	cyan
SNORD104	cyan
SNORA50C	cyan
SNORA38B	cyan
SNORA37	cyan
SNORA68	cyan
SNORD94	cyan
SCARNA6	cyan
SNORA71D	cyan
SNORA60	cyan
SNORA7B	cyan
SNORA63	cyan
SNORA26	cyan
RPS18	cyan
SNORA20	cyan
SNORA5A	cyan
MIR3609	cyan
SNORD13	cyan
RNU6ATAC	cyan
SNORA70	cyan

## Sheet: Magenta
allLLIDs	moduleColors
PER3	magenta
RCC2	magenta
EPHB2	magenta
PNRC2	magenta
PAQR7	magenta
LOC653160	magenta
RSBN1	magenta
UBAP2L	magenta
KIAA0907	magenta
CCT3	magenta
HSPA6	magenta
UHMK1	magenta
HSD17B7	magenta
SOAT1	magenta
PPP1R15B	magenta
DYRK3	magenta
ZNF124	magenta
ARL5B	magenta
ZNF32	magenta
P4HA1	magenta
OPN4	magenta
LDB1	magenta
ADD3-AS1	magenta
BCCIP	magenta
MGMT	magenta
SCART1	magenta
CHID1	magenta
NPAS4	magenta
FAM86C1	magenta
CCDC89	magenta
CHORDC1	magenta
MIR100HG	magenta
FKBP4	magenta
PEX5	magenta
SLC38A2	magenta
PCED1B	magenta
SMARCD1	magenta
TMTC3	magenta
TMPO	magenta
PPP1CC	magenta
CPNE6	magenta
RNF31	magenta
EXD2	magenta
ZNF410	magenta
YY1	magenta
HSP90AA1	magenta
ZNF839	magenta
GABPB1	magenta
CCPG1	magenta
SLC24A1	magenta
NOX5	magenta
CHRNA5	magenta
TSC2	magenta
ZNF263	magenta
SLX4	magenta
NFATC2IP	magenta
ZNF843	magenta
HERPUD1	magenta
COQ9	magenta
CES2	magenta
MAGOH2P	magenta
MSL1	magenta
MAP3K14-AS1	magenta
SCRN2	magenta
JMJD6	magenta
LOC727896	magenta
RPRD1A	magenta
ZNF317	magenta
DNAJB1	magenta
SUGP1	magenta
WDR88	magenta
DEDD2	magenta
PSG1	magenta
XRCC1	magenta
SYMPK	magenta
TMEM143	magenta
PDIA6	magenta
PUM2	magenta
HNRNPLL	magenta
XPO1	magenta
CCT4	magenta
C2orf42	magenta
SPR	magenta
SNRNP200	magenta
RNF149	magenta
PLEKHA3	magenta
PMS1	magenta
HSPD1	magenta
METTL21A	magenta
NHEJ1	magenta
SP140	magenta
TRAF3IP1	magenta
LINC01107	magenta
TOP1	magenta
ZFP64	magenta
UMODL1	magenta
LINC01547	magenta
PCBP3	magenta
SDF2L1	magenta
PPIL2	magenta
RAB36	magenta
CCDC117	magenta
MEI1	magenta
LINC01310	magenta
LAMB2P1	magenta
CCDC71	magenta
NAT6	magenta
SFMBT1	magenta
RFT1	magenta
COL8A1	magenta
TMEM45A	magenta
PCNP	magenta
NECTIN3	magenta
NAA50	magenta
MAATS1	magenta
TMCC1	magenta
ZBTB38	magenta
LOC646903	magenta
MBNL1	magenta
FBXO45	magenta
BOD1L1	magenta
DANCR	magenta
CHIC2	magenta
MGARP	magenta
TMEM184C	magenta
AADAT	magenta
TARS	magenta
P4HA2	magenta
AFF4	magenta
HSPA4	magenta
FAM13B	magenta
PURA	magenta
PCDHGB1	magenta
MFAP3	magenta
ZFP2	magenta
TRK-CTT2-2	magenta
SNRNP48	magenta
HIST1H4B	magenta
ZNF76	magenta
BAG2	magenta
LOC101928489	magenta
LOC101927314	magenta
SNX3	magenta
AMD1	magenta
RWDD1	magenta
HECA	magenta
ZBTB2	magenta
CCDC170	magenta
MTRF1L	magenta
TCP1	magenta
C7orf50	magenta
FKBP14	magenta
KBTBD2	magenta
INHBA	magenta
UBE2D4	magenta
DBNL	magenta
ZNF680	magenta
ASL	magenta
SNORA14A	magenta
SSC4D	magenta
APTR	magenta
LRRC17	magenta
XRCC2	magenta
LINC01006	magenta
DNAJB6	magenta
FAM86B3P	magenta
USP17L2	magenta
NUDT18	magenta
POLR3D	magenta
HGSNAT	magenta
YTHDF3	magenta
PAG1	magenta
RIPK2	magenta
AZIN1-AS1	magenta
ZHX1	magenta
TRAPPC9	magenta
ZNF252P	magenta
DNAJA1	magenta
SLC25A51	magenta
LOC158435	magenta
WDR31	magenta
AK8	magenta
MAN1B1-AS1	magenta
CLDN34	magenta
CCDC22	magenta
TCEAL9	magenta
FAM199X	magenta
TSC22D3	magenta
ZNF280C	magenta
FAM122C	magenta
HAUS7	magenta
FUNDC2	magenta
CLIC2	magenta

## Sheet: Turquoise
allLLIDs	moduleColors
WASH7P	turquoise
LOC102723897	turquoise
MIR6723	turquoise
AGRN	turquoise
NA	turquoise
TNFRSF4	turquoise
SCNN1D	turquoise
CPSF3L	turquoise
TAS1R3	turquoise
AURKAIP1	turquoise
CCNL2	turquoise
LOC148413	turquoise
ATAD3C	turquoise
LOC105378949	turquoise
LOC100506504	turquoise
FAAP20	turquoise
PEX10	turquoise
PLCH2	turquoise
ARHGEF16	turquoise
MEGF6	turquoise
TP73	turquoise
TP73-AS1	turquoise
LRRC47	turquoise
CEP104	turquoise
RPL22	turquoise
ZBTB48	turquoise
KLHL21	turquoise
DNAJC11	turquoise
CAMTA1	turquoise
PARK7	turquoise
SLC45A1	turquoise
H6PD	turquoise
CLSTN1	turquoise
NMNAT1	turquoise
PGD	turquoise
CASZ1	turquoise
MTOR	turquoise
UBIAD1	turquoise
MTHFR	turquoise
CLCN6	turquoise
PLOD1	turquoise
MIIP	turquoise
DHRS3	turquoise
LRRC38	turquoise
TMEM51-AS1	turquoise
TMEM51	turquoise
DNAJC16	turquoise
AGMAT	turquoise
RSC1A1	turquoise
SLC25A34	turquoise
UQCRHL	turquoise
FLJ37453	turquoise
SPEN	turquoise
ZBTB17	turquoise
C1orf64	turquoise
SZRD1	turquoise
NECAP2	turquoise
NBPF1	turquoise
CROCCP2	turquoise
MST1P2	turquoise
SDHB	turquoise
PAX7	turquoise
EMC1	turquoise
MRTO4	turquoise
LOC100506730	turquoise
CAPZB	turquoise
MINOS1	turquoise
TMCO4	turquoise
OTUD3	turquoise
UBXN10	turquoise
MUL1	turquoise
CDA	turquoise
PINK1-AS	turquoise
HP1BP3	turquoise
EIF4G3	turquoise
ECE1	turquoise
HSPG2	turquoise
CDC42	turquoise
WNT4	turquoise
ZBTB40	turquoise
KDM1A	turquoise
LUZP1	turquoise
TCEA3	turquoise
ASAP3	turquoise
ID3	turquoise
TCEB3	turquoise
PITHD1	turquoise
FUCA1	turquoise
STPG1	turquoise
RUNX3	turquoise
TMEM57	turquoise
SEPN1	turquoise
AUNIP	turquoise
STMN1	turquoise
PDIK1L	turquoise
FAM110D	turquoise
CNKSR1	turquoise
SH3BGRL3	turquoise
LOC101928324	turquoise
LOC101928728	turquoise
ARID1A	turquoise
NUDC	turquoise
MAP3K6	turquoise
WASF2	turquoise
FGR	turquoise
IFI6	turquoise
STX12	turquoise
PPP1R8	turquoise
XKR8	turquoise
EYA3	turquoise
ATPIF1	turquoise
MED18	turquoise
PHACTR4	turquoise
SNHG3	turquoise
TRNAU1AP	turquoise
SNORA61	turquoise
RNU11	turquoise
YTHDF2	turquoise
MECR	turquoise
SDC3	turquoise
PUM1	turquoise
ZCCHC17	turquoise
FABP3	turquoise
TINAGL1	turquoise
PEF1	turquoise
KPNA6	turquoise
TXLNA	turquoise
MTMR9LP	turquoise
FAM167B	turquoise
ZBTB8B	turquoise
SYNC	turquoise
YARS	turquoise
TMEM54	turquoise
RNF19B	turquoise
ZNF362	turquoise
PHC2	turquoise
HMGB4	turquoise
GJB5	turquoise
SFPQ	turquoise
KIAA0319L	turquoise
PSMB2	turquoise
C1orf216	turquoise
CLSPN	turquoise
AGO4	turquoise
AGO3	turquoise
COL8A2	turquoise
TRAPPC3	turquoise
MAP7D1	turquoise
OSCP1	turquoise
MRPS15	turquoise
CSF3R	turquoise
GRIK3	turquoise
ZC3H12A	turquoise
MEAF6	turquoise
DNALI1	turquoise
GNL2	turquoise
C1orf109	turquoise
CDCA8	turquoise
MANEAL	turquoise
YRDC	turquoise
MTF1	turquoise
INPP5B	turquoise
FHL3	turquoise
GJA9-MYCBP	turquoise
NDUFS5	turquoise
MACF1	turquoise
KIAA0754	turquoise
BMP8A	turquoise
HEYL	turquoise
BMP8B	turquoise
MFSD2A	turquoise
CAP1	turquoise
PPT1	turquoise
SMAP2	turquoise
ZFP69	turquoise
EXO5	turquoise
NFYC-AS1	turquoise
FOXO6	turquoise
HIVEP3	turquoise
FOXJ3	turquoise
RIMKLA	turquoise
ZMYND12	turquoise
PPIH	turquoise
P3H1	turquoise
ERMAP	turquoise
SLC2A1	turquoise
EBNA1BP2	turquoise
TIE1	turquoise
ATP6V0B	turquoise
C1orf228	turquoise
TCTEX1D4	turquoise
UROD	turquoise
MUTYH	turquoise
PRDX1	turquoise
CCDC17	turquoise
RPS15AP10	turquoise
MAST2	turquoise
LRRC41	turquoise
UQCRH	turquoise
NSUN4	turquoise
FAAHP1	turquoise
MOB3C	turquoise
CYP4B1	turquoise
TAL1	turquoise
LINC01389	turquoise
SLC5A9	turquoise
BEND5	turquoise
ELAVL4	turquoise
FAF1	turquoise
RNF11	turquoise
EPS15	turquoise
RAB3B	turquoise
TXNDC12	turquoise
BTF3L4	turquoise
ZFYVE9	turquoise
CC2D1B	turquoise
PRPF38A	turquoise
ZCCHC11	turquoise
COA7	turquoise
ZYG11B	turquoise
SCP2	turquoise
PODN	turquoise
SLC1A7	turquoise
MAGOH	turquoise
YIPF1	turquoise
DIO1	turquoise
TMEM59	turquoise
MRPL37	turquoise
ACOT11	turquoise
USP24	turquoise
PRKAA2	turquoise
LOC101926964	turquoise
NFIA	turquoise
NFIA-AS1	turquoise
DOCK7	turquoise
EFCAB7	turquoise
CACHD1	turquoise
JAK1	turquoise
LINC01359	turquoise
DNAJC6	turquoise
SGIP1	turquoise
TCTEX1D1	turquoise
IL12RB2	turquoise
GNG12-AS1	turquoise
LRRC40	turquoise
CTH	turquoise
PTGER3	turquoise
ZRANB2	turquoise
NEGR1	turquoise
NA	turquoise
ERICH3	turquoise
RABGGTB	turquoise
PIGK	turquoise
AK5	turquoise
USP33	turquoise
MIGA1	turquoise
PTGFR	turquoise
IFI44	turquoise
ADGRL4	turquoise
LINC01361	turquoise
PRKACB	turquoise
GNG5	turquoise
SPATA1	turquoise
SSX2IP	turquoise
WDR63	turquoise
SYDE2	turquoise
C1orf52	turquoise
2019-09-15	turquoise
HS2ST1	turquoise
LINC01140	turquoise
LMO4	turquoise
PKN2-AS1	turquoise
PKN2	turquoise
KYAT3	turquoise
GBP6	turquoise
LRRC8B	turquoise
GEMIN8P4	turquoise
ZNF326	turquoise
HFM1	turquoise
CDC7	turquoise
TGFBR3	turquoise
EPHX4	turquoise
KIAA1107	turquoise
GLMN	turquoise
RPL5	turquoise
FAM69A	turquoise
SNORD21	turquoise
CCDC18	turquoise
BCAR3	turquoise
LOC100129046	turquoise
ALG14	turquoise
TMEM56	turquoise
TMEM56-RWDD3	turquoise
LOC101928118	turquoise
LOC100996635	turquoise
PLPPR5	turquoise
PLPPR4	turquoise
RTCA	turquoise
GPR88	turquoise
EXTL2	turquoise
LOC101928370	turquoise
OLFM3	turquoise
PRMT6	turquoise
FAM102B	turquoise
HENMT1	turquoise
PRPF38B	turquoise
FNDC7	turquoise
WDR47	turquoise
SARS	turquoise
PSMA5	turquoise
AMIGO1	turquoise
GSTM2	turquoise
CSF1	turquoise
STRIP1	turquoise
ALX3	turquoise
SLC16A4	turquoise
CEPT1	turquoise
ATP5F1	turquoise
C1orf162	turquoise
DDX20	turquoise
CTTNBP2NL	turquoise
ST7L	turquoise
CAPZA1	turquoise
MOV10	turquoise
RHOC	turquoise
PPM1J	turquoise
AKR7A2P1	turquoise
SLC16A1-AS1	turquoise
LOC100996251	turquoise
MAGI3	turquoise
TRIM33	turquoise
DENND2C	turquoise
SIKE1	turquoise
TSPAN2	turquoise
VANGL1	turquoise
MAB21L3	turquoise
ATP1A1	turquoise
CD58	turquoise
PTGFRN	turquoise
MAN1A2	turquoise
TBX15	turquoise
NOTCH2	turquoise
SEC22B	turquoise
LOC101929796	turquoise
NBPF26	turquoise
SRGAP2-AS1	turquoise
SRGAP2B	turquoise
GPR89A	turquoise
RNF115	turquoise
NUDT17	turquoise
PEX11B	turquoise
GNRHR2	turquoise
LIX1L	turquoise
NBPF10	turquoise
NOTCH2NL	turquoise
PRKAB2	turquoise
PDIA3P1	turquoise
FMO5	turquoise
BCL9	turquoise
LINC01138	turquoise
NBPF14	turquoise
LOC100996763	turquoise
PPIAL4C	turquoise
HIST2H2BF	turquoise
SV2A	turquoise
NA	turquoise
VPS45	turquoise
CIART	turquoise
MRPS21	turquoise
TARS2	turquoise
ADAMTSL4	turquoise
NA	turquoise
ADAMTSL4-AS1	turquoise
ENSA	turquoise
GOLPH3L	turquoise
C1orf56	turquoise
CDC42SE1	turquoise
MLLT11	turquoise
GABPB2	turquoise
SEMA6C	turquoise
LYSMD1	turquoise
PIP5K1A	turquoise
PSMD4	turquoise
ZNF687	turquoise
SELENBP1	turquoise
PSMB4	turquoise
TUFT1	turquoise
SNX27	turquoise
RIIAD1	turquoise
MRPL9	turquoise
TDRKH	turquoise
LOC100132111	turquoise
S100A1	turquoise
ILF2	turquoise
GATAD2B	turquoise
CRTC2	turquoise
RAB13	turquoise
RPS27	turquoise
NUP210L	turquoise
TPM3	turquoise
IL6R	turquoise
SHE	turquoise
TDRD10	turquoise
UBE2Q1	turquoise
ADAR	turquoise
KCNN3	turquoise
PBXIP1	turquoise
ZBTB7B	turquoise
ADAM15	turquoise
EFNA4	turquoise
MTX1	turquoise
FDPS	turquoise
ASH1L	turquoise
YY1AP1	turquoise
SYT11	turquoise
SSR2	turquoise
LAMTOR2	turquoise
MEX3A	turquoise
LMNA	turquoise
SLC25A44	turquoise
SMG5	turquoise
TMEM79	turquoise
BCAN	turquoise
NES	turquoise
RRNAD1	turquoise
MRPL24	turquoise
PEAR1	turquoise
IFI16	turquoise
DUSP23	turquoise
VSIG8	turquoise
KCNJ10	turquoise
ATP1A2	turquoise
ATP1A4	turquoise
CASQ1	turquoise
PEA15	turquoise
COPA	turquoise
SUMO1P3	turquoise
VANGL2	turquoise
TSTD1	turquoise
USF1	turquoise
KLHDC9	turquoise
PFDN2	turquoise
DEDD	turquoise
UFC1	turquoise
USP21	turquoise
B4GALT3	turquoise
NDUFS2	turquoise
PCP4L1	turquoise
SDHC	turquoise
FCGR2C	turquoise
FCRLB	turquoise
ATF6	turquoise
OLFML2B	turquoise
C1orf226	turquoise
UAP1	turquoise
DDR2	turquoise
RGS4	turquoise
PBX1	turquoise
MGST3	turquoise
TADA1	turquoise
MAEL	turquoise
POU2F1	turquoise
CREG1	turquoise
MPZL1	turquoise
MPC2	turquoise
DCAF6	turquoise
TIPRL	turquoise
DPT	turquoise
ATP1B1	turquoise
CCDC181	turquoise
SLC19A2	turquoise
C1orf112	turquoise
KIFAP3	turquoise
FMO3	turquoise
FMO2	turquoise
VAMP4	turquoise
METTL13	turquoise
NA	turquoise
PIGC	turquoise
TNFSF18	turquoise
LOC101928673	turquoise
SLC9C2	turquoise
ANKRD45	turquoise
ZBTB37	turquoise
RABGAP1L	turquoise
CACYBP	turquoise
TNR	turquoise
LOC101928727	turquoise
RFWD2	turquoise
RASAL2-AS1	turquoise
C1orf220	turquoise
RALGPS2	turquoise
FAM20B	turquoise
ABL2	turquoise
CEP350	turquoise
FLJ23867	turquoise
XPR1	turquoise
IER5	turquoise
RNASEL	turquoise
NPL	turquoise
DHX9	turquoise
NMNAT2	turquoise
SMG7-AS1	turquoise
EDEM3	turquoise
RNF2	turquoise
HMCN1	turquoise
PTGS2	turquoise
RGS2	turquoise
UCHL5	turquoise
GLRX2	turquoise
B3GALT2	turquoise
CFH	turquoise
LINC00862	turquoise
CAMSAP2	turquoise
C1orf106	turquoise
TMEM9	turquoise
RPS10P7	turquoise
TIMM17A	turquoise
RNPEP	turquoise
GPR37L1	turquoise
PTPN7	turquoise
UBE2T	turquoise
SYT2	turquoise
KDM5B	turquoise
RABIF	turquoise
KLHL12	turquoise
TMEM183A	turquoise
BTG2	turquoise
ZC3H11A	turquoise
ZBED6	turquoise
SNRPE	turquoise
SOX13	turquoise
TMEM81	turquoise
RBBP5	turquoise
DSTYK	turquoise
TMCC2	turquoise
NUAK2	turquoise
LOC284578	turquoise
ELK4	turquoise
RAB29	turquoise
SLC41A1	turquoise
MAPKAPK2	turquoise
CD34	turquoise
CAMK1G	turquoise
LAMB3	turquoise
TRAF3IP3	turquoise
C1orf74	turquoise
DIEXF	turquoise
SERTAD4	turquoise
SLC30A1	turquoise
LPGAT1	turquoise
FLVCR1	turquoise
SMYD2	turquoise
CENPF	turquoise
KCNK2	turquoise
ESRRG	turquoise
GPATCH2	turquoise
SPATA17	turquoise
TGFB2	turquoise
BPNT1	turquoise
RAB3GAP2	turquoise
C1orf115	turquoise
HLX	turquoise
MIA3	turquoise
FAM177B	turquoise
DISP1	turquoise
TLR5	turquoise
CAPN2	turquoise
FBXO28	turquoise
DEGS1	turquoise
LOC101927164	turquoise
CNIH4	turquoise
CNIH3	turquoise
SRP9	turquoise
EPHX1	turquoise
SDE2	turquoise
ACBD3	turquoise
ITPKB	turquoise
ITPKB-IT1	turquoise
LOC105379282	turquoise
ARF1	turquoise
C1orf35	turquoise
MRPL55	turquoise
IBA57	turquoise
HIST3H2A	turquoise
HIST3H2BB	turquoise
RNF187	turquoise
CCSAP	turquoise
NUP133	turquoise
URB2	turquoise
LOC101927532	turquoise
GALNT2	turquoise
ARV1	turquoise
GNPAT	turquoise
EXOC8	turquoise
DISC1	turquoise
SIPA1L2	turquoise
NTPCR	turquoise
KCNK1	turquoise
COA6	turquoise
TOMM20	turquoise
SNORA14B	turquoise
GNG4	turquoise
LYST	turquoise
NID1	turquoise
LGALS8	turquoise
GREM2	turquoise
RGS7	turquoise
FH	turquoise
OPN3	turquoise
CHML	turquoise
ADSS	turquoise
EFCAB2	turquoise
CNST	turquoise
SCCPDH	turquoise
ZNF670	turquoise
ZNF669	turquoise
MIR3916	turquoise
NLRP3	turquoise
OR2W3	turquoise
OR14I1	turquoise
ZNF672	turquoise
MIR5699	turquoise
LOC105376339	turquoise
LARP4B	turquoise
NA	turquoise
IDI1	turquoise
LOC101927824	turquoise
PITRM1	turquoise
KLF6	turquoise
AKR1C2	turquoise
AKR1C3	turquoise
ASB13	turquoise
FAM208B	turquoise
GDI2	turquoise
RBM17	turquoise
LOC399715	turquoise
SFMBT2	turquoise
ITIH5	turquoise
ATP5C1	turquoise
LOC101928322	turquoise
USP6NL	turquoise
PROSER2	turquoise
SEC61A2	turquoise
CDC123	turquoise
OPTN	turquoise
PHYH	turquoise
SEPHS1	turquoise
HSPA14	turquoise
DCLRE1C	turquoise
OLAH	turquoise
PTER	turquoise
C1QL3	turquoise
TRDMT1	turquoise
VIM	turquoise
ST8SIA6	turquoise
STAM	turquoise
MRC1	turquoise
C10orf113	turquoise
DNAJC1	turquoise
ARMC3	turquoise
THNSL1	turquoise
GPR158	turquoise
GAD2	turquoise
ABI1	turquoise
MASTL	turquoise
LRRC37A6P	turquoise
MKX	turquoise
WAC-AS1	turquoise
WAC	turquoise
BAMBI	turquoise
LOC101929256	turquoise
MTPAP	turquoise
MAP3K8	turquoise
ZNF438	turquoise
ZEB1-AS1	turquoise
LOC100505502	turquoise
KIF5B	turquoise
EPC1	turquoise
PARD3	turquoise
CUL2	turquoise
ZNF25	turquoise
ZNF37A	turquoise
LINC00999	turquoise
CCNYL2	turquoise
LINC00839	turquoise
ZNF33B	turquoise
BMS1	turquoise
ZNF32-AS2	turquoise
RASSF4	turquoise
C10orf10	turquoise
2019-03-08	turquoise
ZFAND4	turquoise
TIMM23	turquoise
FRMPD2B	turquoise
PTPN20	turquoise
BMS1P6	turquoise
MAPK8	turquoise
VSTM4	turquoise
DRGX	turquoise
PARG	turquoise
ASAH2	turquoise
ASAH2B	turquoise
CSTF2T	turquoise
DKK1	turquoise
PCDH15	turquoise
ZWINT	turquoise
CISD1	turquoise
CCDC6	turquoise
ANK3	turquoise
ARID5B	turquoise
RTKN2	turquoise
ZNF365	turquoise
ADO	turquoise
NRBF2	turquoise
LRRTM3	turquoise
DNAJC12	turquoise
ATOH7	turquoise
HNRNPH3	turquoise
DNA2	turquoise
CCAR1	turquoise
DDX50	turquoise
KIF1BP	turquoise
SUPV3L1	turquoise
HK1	turquoise
SAR1A	turquoise
LRRC20	turquoise
EIF4EBP2	turquoise
NODAL	turquoise
PALD1	turquoise
PRF1	turquoise
SGPL1	turquoise
SLC29A3	turquoise
CDH23	turquoise
C10orf105	turquoise
C10orf54	turquoise
DDIT4	turquoise
MICU1	turquoise
MCU	turquoise
ECD	turquoise
MRPS16	turquoise
PPP3CB	turquoise
AGAP5	turquoise
BMS1P4	turquoise
ZSWIM8-AS1	turquoise
CAMK2G	turquoise
LOC102723439	turquoise
KAT6B	turquoise
VDAC2	turquoise
POLR3A	turquoise
RPS24	turquoise
LINC00595	turquoise
ZMIZ1	turquoise
EIF5AL1	turquoise
NUTM2B-AS1	turquoise
LOC642361	turquoise
TMEM254-AS1	turquoise
FAM213A	turquoise
GHITM	turquoise
CDHR1	turquoise
CCSER2	turquoise
GRID1-AS1	turquoise
BMPR1A	turquoise
MMRN2	turquoise
SNCG	turquoise
ADIRF	turquoise
NUTM2A	turquoise
NUTM2D	turquoise
PAPSS2	turquoise
ATAD1	turquoise
PTEN	turquoise
RNLS	turquoise
IFIT1	turquoise
IFIT5	turquoise
PANK1	turquoise
HTR7	turquoise
RPP30	turquoise
FGFBP3	turquoise
2019-03-05	turquoise
KIF11	turquoise
HHEX	turquoise
EXOC6	turquoise
MYOF	turquoise
FFAR4	turquoise
RBP4	turquoise
LGI1	turquoise
PIPSL	turquoise
PLCE1	turquoise
SORBS1	turquoise
ALDH18A1	turquoise
ENTPD1-AS1	turquoise
CC2D2B	turquoise
CCNJ	turquoise
TM9SF3	turquoise
PGAM1	turquoise
ZDHHC16	turquoise
MMS19	turquoise
UBTD1	turquoise
ANKRD2	turquoise
MORN4	turquoise
AVPI1	turquoise
ZFYVE27	turquoise
CRTAC1	turquoise
LOXL4	turquoise
HPSE2	turquoise
GOT1	turquoise
SLC25A28	turquoise
COX15	turquoise
ABCC2	turquoise
ERLIN1	turquoise
BLOC1S2	turquoise
NDUFB8	turquoise
C10orf2	turquoise
SFXN3	turquoise
BTRC	turquoise
DPCD	turquoise
FBXW4	turquoise
NPM3	turquoise
MGEA5	turquoise
PPRC1	turquoise
NOLC1	turquoise
GBF1	turquoise
NFKB2	turquoise
CUEDC2	turquoise
RPARP-AS1	turquoise
MFSD13A	turquoise
ACTR1A	turquoise
SUFU	turquoise
ARL3	turquoise
SFXN2	turquoise
WBP1L	turquoise
CYP17A1	turquoise
NT5C2	turquoise
INA	turquoise
TAF5	turquoise
USMG5	turquoise
CALHM1	turquoise
SH3PXD2A	turquoise
SH3PXD2A-AS1	turquoise
COL17A1	turquoise
ITPRIP	turquoise
XPNPEP1	turquoise
DUSP5	turquoise
SHOC2	turquoise
ACSL5	turquoise
TCF7L2	turquoise
DCLRE1A	turquoise
NHLRC2	turquoise
CCDC186	turquoise
TDRD1	turquoise
VWA2	turquoise
FAM160B1	turquoise
TRUB1	turquoise
ATRNL1	turquoise
HSPA12A	turquoise
EMX2OS	turquoise
RAB11FIP2	turquoise
PRDX3	turquoise
BAG3	turquoise
INPP5F	turquoise
LINC01561	turquoise
WDR11-AS1	turquoise
PLEKHA1	turquoise
C10orf88	turquoise
PSTK	turquoise
ACADSB	turquoise
BUB3	turquoise
OAT	turquoise
FAM53B-AS1	turquoise
METTL10	turquoise
FAM175B	turquoise
CTBP2	turquoise
UROS	turquoise
ADAM12	turquoise
FAM196A	turquoise
CTAGE7P	turquoise
PPP2R2D	turquoise
LINC01166	turquoise
VENTX	turquoise
ADAM8	turquoise
FUOM	turquoise
PAOX	turquoise
MTG1	turquoise
SPRN	turquoise
SPRNP1	turquoise
ODF3	turquoise
BET1L	turquoise
RIC8A	turquoise
PGGHG	turquoise
IFITM1	turquoise
B4GALNT4	turquoise
SIGIRR	turquoise
PTDSS2	turquoise
TMEM80	turquoise
PIDD1	turquoise
TSPAN4	turquoise
CD81	turquoise
TRPM5	turquoise
OSBPL5	turquoise
TRIM21	turquoise
TRIM22	turquoise
FAM160A2	turquoise
CNGA4	turquoise
CCKBR	turquoise
APBB1	turquoise
TRIM3	turquoise
ARFIP2	turquoise
RRP8	turquoise
TAF10	turquoise
DCHS1	turquoise
MRPL17	turquoise
ZNF215	turquoise
OLFML1	turquoise
TUB-AS1	turquoise
RIC3	turquoise
ST5	turquoise
LOC102724784	turquoise
C11orf16	turquoise
TMEM9B-AS1	turquoise
NRIP3	turquoise
TMEM41B	turquoise
SWAP70	turquoise
SBF2-AS1	turquoise
SBF2	turquoise
MTRNR2L8	turquoise
MRVI1	turquoise
CSNK2A3	turquoise
DKK3	turquoise
TEAD1	turquoise
BTBD10	turquoise
COPB1	turquoise
PSMA1	turquoise
SOX6	turquoise
C11orf58	turquoise
PLEKHA7	turquoise
NUCB2	turquoise
GTF2H1	turquoise
LDHA	turquoise
SPTY2D1-AS1	turquoise
ZDHHC13	turquoise
NAV2-AS5	turquoise
NAV2-AS4	turquoise
SLC6A5	turquoise
NELL1	turquoise
SLC17A6	turquoise
SVIP	turquoise
ANO3	turquoise
CCDC34	turquoise
LIN7C	turquoise
BDNF	turquoise
ARL14EP	turquoise
PAX6	turquoise
RCN1	turquoise
PRRG4	turquoise
QSER1	turquoise
TCP11L1	turquoise
LINC00294	turquoise
CSTF3	turquoise
FBXO3	turquoise
CAPRIN1	turquoise
ABTB2	turquoise
TRIM44	turquoise
LDLRAD3	turquoise
COMMD9	turquoise
C11orf74	turquoise
LRRC4C	turquoise
API5	turquoise
ALKBH3	turquoise
TSPAN18	turquoise
SYT13	turquoise
CRY2	turquoise
MAPK8IP1	turquoise
C11orf94	turquoise
PHF21A	turquoise
CREB3L1	turquoise
ZNF408	turquoise
CKAP5	turquoise
LRP4-AS1	turquoise
LRP4	turquoise
DDB2	turquoise
ACP2	turquoise
SPI1	turquoise
SLC39A13	turquoise
PSMC3	turquoise
KBTBD4	turquoise
NDUFS3	turquoise
TNKS1BP1	turquoise
SSRP1	turquoise
SLC43A1	turquoise
YPEL4	turquoise
MED19	turquoise
TMX2	turquoise
C11orf31	turquoise
FAM111A	turquoise
OSBP	turquoise
PATL1	turquoise
MRPL16	turquoise
MS4A7	turquoise
MS4A14	turquoise
PRPF19	turquoise
SLC15A3	turquoise
CD5	turquoise
VPS37C	turquoise
DDB1	turquoise
TKFC	turquoise
CYB561A3	turquoise
TMEM138	turquoise
TMEM216	turquoise
FEN1	turquoise
RAB3IL1	turquoise
FTH1	turquoise
ASRGL1	turquoise
AHNAK	turquoise
EEF1G	turquoise
EML3	turquoise
ROM1	turquoise
INTS5	turquoise
LBHD1	turquoise
GNG3	turquoise
HNRNPUL2	turquoise
TTC9C	turquoise
POLR2G	turquoise
WDR74	turquoise
RNU2-2P	turquoise
RTN3	turquoise
MARK2	turquoise
NAA40	turquoise
OTUB1	turquoise
FLRT1	turquoise
STIP1	turquoise
FERMT3	turquoise
DNAJC4	turquoise
VEGFB	turquoise
PPP1R14B	turquoise
PLCB3	turquoise
PRDX5	turquoise
EHD1	turquoise
ATG2A	turquoise
PPP2R5B	turquoise
NAALADL1	turquoise
CDCA5	turquoise
SYVN1	turquoise
TIGD3	turquoise
SLC25A45	turquoise
FRMD8	turquoise
NEAT1	turquoise
MIR612	turquoise
LOC101927789	turquoise
LTBP3	turquoise
SSSCA1-AS1	turquoise
EHBP1L1	turquoise
SIPA1	turquoise
RELA	turquoise
AP5B1	turquoise
CFL1	turquoise
MUS81	turquoise
EFEMP2	turquoise
CTSW	turquoise
FIBP	turquoise
EIF1AD	turquoise
YIF1A	turquoise
B4GAT1	turquoise
DPP3	turquoise
ZDHHC24	turquoise
ACTN3	turquoise
CCDC87	turquoise
RCE1	turquoise
PC	turquoise
SSH3	turquoise
POLD4	turquoise
RPS6KB2	turquoise
PTPRCAP	turquoise
CORO1B	turquoise
TMEM134	turquoise
CDK2AP2	turquoise
NDUFV1	turquoise
NUDT8	turquoise
FAM86C2P	turquoise
UNC93B1	turquoise
ALDH3B1	turquoise
NDUFS8	turquoise
TCIRG1	turquoise
LRP5	turquoise
CPT1A	turquoise
MRPL21	turquoise
ORAOV1	turquoise
PPFIA1	turquoise
LOC100133315	turquoise
IL18BP	turquoise
ANAPC15	turquoise
INPPL1	turquoise
CLPB	turquoise
ARAP1	turquoise
ATG16L2	turquoise
FCHSD2	turquoise
P2RY2	turquoise
RAB6A	turquoise
UCP2	turquoise
PPME1	turquoise
PGM2L1	turquoise
KCNE3	turquoise
POLD3	turquoise
RNF169	turquoise
XRRA1	turquoise
SPCS2	turquoise
NEU3	turquoise
SLCO2B1	turquoise
DGAT2	turquoise
EMSY	turquoise
LRRC32	turquoise
PAK1	turquoise
AQP11	turquoise
FAM181B	turquoise
PCF11	turquoise
DLG2	turquoise
TMEM126A	turquoise
CCDC81	turquoise
PRSS23	turquoise
GRM5	turquoise
FAT3	turquoise
SLC36A4	turquoise
VSTM5	turquoise
PANX1	turquoise
MRE11A	turquoise
FUT4	turquoise
SRSF8	turquoise
LOC101929295	turquoise
CEP57	turquoise
MAML2	turquoise
ARHGAP42	turquoise
TMEM133	turquoise
PGR	turquoise
TRPC6	turquoise
YAP1	turquoise
PDGFD	turquoise
LOC102723895	turquoise
GRIA4	turquoise
AASDHPPT	turquoise
GUCY1A2	turquoise
ALKBH8	turquoise
ELMOD1	turquoise
RAB39A	turquoise
CUL5	turquoise
DDX10	turquoise
C11orf87	turquoise
ZC3H12C	turquoise
ARHGAP20	turquoise
COLCA1	turquoise
COLCA2	turquoise
ALG9	turquoise
DLAT	turquoise
C11orf57	turquoise
SDHD	turquoise
PTS	turquoise
LOC101928847	turquoise
TTC12	turquoise
TMPRSS5	turquoise
HTR3B	turquoise
NNMT	turquoise
APOA1-AS	turquoise
LOC100652768	turquoise
BACE1-AS	turquoise
FXYD6	turquoise
IL10RA	turquoise
SCN2B	turquoise
JAML	turquoise
MPZL3	turquoise
ATP5L	turquoise
IFT46	turquoise
TREH	turquoise
TRAPPC4	turquoise
SLC37A4	turquoise
HYOU1	turquoise
VPS11	turquoise
H2AFX	turquoise
DPAGT1	turquoise
NLRX1	turquoise
NECTIN1	turquoise
GRIK4	turquoise
SC5D	turquoise
SORL1	turquoise
UBASH3B	turquoise
HSPA8	turquoise
CLMP	turquoise
TBRG1	turquoise
SIAE	turquoise
SPA17	turquoise
ESAM	turquoise
LOC100507283	turquoise
ROBO3	turquoise
ROBO4	turquoise
SLC37A2	turquoise
LOC403312	turquoise
STT3A	turquoise
HYLS1	turquoise
DDX25	turquoise
RPUSD4	turquoise
SRPRA	turquoise
FOXRED1	turquoise
TIRAP	turquoise
LOC101929473	turquoise
FLI1	turquoise
C11orf45	turquoise
APLP2	turquoise
ADAMTS15	turquoise
LOC103611081	turquoise
NTM	turquoise
OPCML	turquoise
NCAPD3	turquoise
THYN1	turquoise
ACAD8	turquoise
B3GAT1	turquoise
SLC6A12	turquoise
SLC6A13	turquoise
WNT5B	turquoise
CACNA2D4	turquoise
NRIP2	turquoise
LOC101929469	turquoise
RHNO1	turquoise
TULP3	turquoise
TEAD4	turquoise
PARP11	turquoise
TIGAR	turquoise
C12orf4	turquoise
NDUFA9	turquoise
GALNT8	turquoise
ANO2	turquoise
VWF	turquoise
LTBR	turquoise
CD27	turquoise
TAPBPL	turquoise
VAMP1	turquoise
MRPL51	turquoise
GAPDH	turquoise
COPS7A	turquoise
MLF2	turquoise
USP5	turquoise
TPI1	turquoise
SPSB2	turquoise
RPL13P5	turquoise
ENO2	turquoise
SCARNA12	turquoise
EMG1	turquoise
LPCAT3	turquoise
SLC2A3	turquoise
NECAP1	turquoise
CLEC4E	turquoise
A2M	turquoise
LINC00987	turquoise
LOC374443	turquoise
CD69	turquoise
CLEC1A	turquoise
CLEC7A	turquoise
GABARAPL1	turquoise
KLRD1	turquoise
LOC101928100	turquoise
STYK1	turquoise
BCL2L14	turquoise
GPR19	turquoise
APOLD1	turquoise
DDX47	turquoise
HTR7P1	turquoise
FAM234B	turquoise
ATF7IP	turquoise
GUCY2C	turquoise
HIST4H4	turquoise
WBP11	turquoise
MGP	turquoise
PTPRO	turquoise
EPS8	turquoise
STRAP	turquoise
MGST1	turquoise
LMO3	turquoise
SKP1P2	turquoise
GOLT1B	turquoise
SPX	turquoise
LDHB	turquoise
CMAS	turquoise
ST8SIA1	turquoise
C2CD5	turquoise
ETNK1	turquoise
BCAT1	turquoise
NA	turquoise
CASC1	turquoise
KRAS	turquoise
LMNTD1	turquoise
RASSF8-AS1	turquoise
RASSF8	turquoise
ITPR2	turquoise
FGFR1OP2	turquoise
MED21	turquoise
ARNTL2	turquoise
MRPS35	turquoise
KLHL42	turquoise
PTHLH	turquoise
CCDC91	turquoise
FAR2	turquoise
ERGIC2	turquoise
IPO8	turquoise
LINC00941	turquoise
TSPAN11	turquoise
DENND5B-AS1	turquoise
KIAA1551	turquoise
BICD1	turquoise
DNM1L	turquoise
YARS2	turquoise
PKP2	turquoise
SYT10	turquoise
CPNE8	turquoise
KIF21A	turquoise
ABCD2	turquoise
SLC2A13	turquoise
GXYLT1	turquoise
PPHLN1	turquoise
PRICKLE1	turquoise
NELL2	turquoise
DBX2	turquoise
ANO6	turquoise
SLC38A1	turquoise
LOC100288798	turquoise
RPAP3	turquoise
RAPGEF3	turquoise
HDAC7	turquoise
TMEM106C	turquoise
SENP1	turquoise
PFKM	turquoise
ASB8	turquoise
OR10AD1	turquoise
CCNT1	turquoise
RND1	turquoise
ARF3	turquoise
RHEBL1	turquoise
TUBA1B	turquoise
TUBA1C	turquoise
MCRS1	turquoise
FAM186B	turquoise
FMNL3	turquoise
NCKAP5L	turquoise
AQP5	turquoise
RACGAP1	turquoise
COX14	turquoise
LIMA1	turquoise
FAM186A	turquoise
METTL7A	turquoise
HIGD1C	turquoise
LETMD1	turquoise
CSRNP2	turquoise
SMAGP	turquoise
SLC4A8	turquoise
ACVRL1	turquoise
ATG101	turquoise
EIF4B	turquoise
TNS2	turquoise
SPRYD3	turquoise
IGFBP6	turquoise
ZNF740	turquoise
ITGB7	turquoise
RARG	turquoise
PFDN5	turquoise
C12orf10	turquoise
SP1	turquoise
NPFF	turquoise
LOC400043	turquoise
CBX5	turquoise
NFE2	turquoise
RDH5	turquoise
GDF11	turquoise
MMP19	turquoise
PYM1	turquoise
PA2G4	turquoise
RPL41	turquoise
ESYT1	turquoise
MYL6	turquoise
RNF41	turquoise
NABP2	turquoise
ANKRD52	turquoise
CS	turquoise
CNPY2	turquoise
TIMELESS	turquoise
RBMS2	turquoise
BAZ2A	turquoise
ATP5B	turquoise
NACA	turquoise
RDH16	turquoise
GPR182	turquoise
TAC3	turquoise
NDUFA4L2	turquoise
MARS	turquoise
MBD6	turquoise
DCTN2	turquoise
PIP4K2C	turquoise
METTL21B	turquoise
TSFM	turquoise
CTDSP2	turquoise
SLC16A7	turquoise
FAM19A2	turquoise
USP15	turquoise
LINC01465	turquoise
PPM1H	turquoise
AVPR1A	turquoise
SRGAP1	turquoise
TBK1	turquoise
FLJ41278	turquoise
LEMD3	turquoise
MSRB3	turquoise
GRIP1	turquoise
CAND1	turquoise
SNORA70G	turquoise
LOC100130075	turquoise
CPSF6	turquoise
CCT2	turquoise
BEST3	turquoise
PTPRB	turquoise
MRS2P2	turquoise
TPH2	turquoise
TRHDE	turquoise
ATXN7L3B	turquoise
KCNC2	turquoise
GLIPR1	turquoise
KRR1	turquoise
PHLDA1	turquoise
BBS10	turquoise
OSBPL8	turquoise
ZDHHC17	turquoise
SYT1	turquoise
PPP1R12A	turquoise
OTOGL	turquoise
LIN7A	turquoise
PPFIA2	turquoise
SLC6A15	turquoise
LRRIQ1	turquoise
MKRN9P	turquoise
CEP290	turquoise
KITLG	turquoise
LOC728084	turquoise
LOC105369889	turquoise
ATP2B1	turquoise
DCN	turquoise
NUDT4	turquoise
UBE2N	turquoise
MRPL42	turquoise
PLXNC1	turquoise
NDUFA12	turquoise
VEZT	turquoise
METAP2	turquoise
NTN4	turquoise
CCDC38	turquoise
ELK3	turquoise
CDK17	turquoise
CFAP54	turquoise
RNU6-36P	turquoise
SLC25A3	turquoise
UHRF1BP1L	turquoise
SCYL2	turquoise
SLC17A8	turquoise
ARL1	turquoise
GNPTAB	turquoise
DRAM1	turquoise
CCDC53	turquoise
NUP37	turquoise
IGF1	turquoise
ASCL1	turquoise
TTC41P	turquoise
HSP90B1	turquoise
CHST11	turquoise
APPL2	turquoise
NUAK1	turquoise
CKAP4	turquoise
POLR3B	turquoise
RFX4	turquoise
RIC8B	turquoise
PWP1	turquoise
PRDM4	turquoise
CMKLR1	turquoise
SART3	turquoise
ISCU	turquoise
SELPLG	turquoise
DAO	turquoise
SVOP	turquoise
ACACB	turquoise
KCTD10	turquoise
ATP2A2	turquoise
ANAPC7	turquoise
GPN3	turquoise
FAM216A	turquoise
VPS29	turquoise
RAD9B	turquoise
PPTC7	turquoise
TCTN1	turquoise
HVCN1	turquoise
SH2B3	turquoise
ATXN2	turquoise
ACAD10	turquoise
RPL6	turquoise
RPH3A	turquoise
OAS3	turquoise
OAS2	turquoise
TPCN1	turquoise
SLC8B1	turquoise
LINC01234	turquoise
RBM19	turquoise
TBX3	turquoise
MED13L	turquoise
RNFT2	turquoise
HRK	turquoise
TESC	turquoise
FBXO21	turquoise
VSIG10	turquoise
PEBP1	turquoise
TAOK3	turquoise
SUDS3	turquoise
RAB35	turquoise
GCN1	turquoise
PXN	turquoise
SIRT4	turquoise
MSI1	turquoise
COX6A1	turquoise
DYNLL1	turquoise
UNC119B	turquoise
ACADS	turquoise
C12orf43	turquoise
RNF34	turquoise
ORAI1	turquoise
LINC01089	turquoise
VPS33A	turquoise
DENR	turquoise
HIP1R	turquoise
VPS37B	turquoise
OGFOD2	turquoise
LOC100507091	turquoise
CDK2AP1	turquoise
SBNO1	turquoise
KMT5A	turquoise
RILPL1	turquoise
TMED2	turquoise
ATP6V0A2	turquoise
DNAH10	turquoise
SCARB1	turquoise
DHX37	turquoise
BRI3BP	turquoise
LINC00507	turquoise
GLT1D1	turquoise
FZD10-AS1	turquoise
STX2	turquoise
RAN	turquoise
ADGRD1	turquoise
SFSWAP	turquoise
LOC100130238	turquoise
LOC100996573	turquoise
PXMP2	turquoise
GOLGA3	turquoise
ZMYM5	turquoise
LATS2	turquoise
SAP18	turquoise
MRPL57	turquoise
LINC00539	turquoise
FGF9	turquoise
SACS	turquoise
SACS-AS1	turquoise
TNFRSF19	turquoise
ATP8A2	turquoise
RNF6	turquoise
GPR12	turquoise
GTF3A	turquoise
POLR1D	turquoise
FLT3	turquoise
PAN3	turquoise
SLC46A3	turquoise
KATNAL1	turquoise
TEX26	turquoise
HSPH1	turquoise
N4BP2L2	turquoise
PDS5B	turquoise
NBEA	turquoise
DCLK1	turquoise
SPG20-AS1	turquoise
CCNA1	turquoise
SERTM1	turquoise
ALG5	turquoise
UFM1	turquoise
LINC00598	turquoise
KBTBD6	turquoise
KBTBD7	turquoise
NAA16	turquoise
RGCC	turquoise
DGKH	turquoise
AKAP11	turquoise
EPSTI1	turquoise
LINC00400	turquoise
TSC22D1	turquoise
GPALPP1	turquoise
ZC3H13	turquoise
ESD	turquoise
HTR2A	turquoise
SUCLA2	turquoise
SUCLA2-AS1	turquoise
NUDT15	turquoise
MED4	turquoise
ITM2B	turquoise
LPAR6	turquoise
CYSLTR2	turquoise
CDADC1	turquoise
PHF11	turquoise
KPNA3	turquoise
SPRYD7	turquoise
DLEU2	turquoise
KCNRG	turquoise
DLEU7	turquoise
DLEU7-AS1	turquoise
SERPINE3	turquoise
INTS6-AS1	turquoise
DHRS12	turquoise
NEK5	turquoise
VPS36	turquoise
CKAP2	turquoise
HNRNPA1L2	turquoise
SUGT1	turquoise
PCDH8	turquoise
OLFM4	turquoise
PCDH20	turquoise
MZT1	turquoise
PIBF1	turquoise
KLF12	turquoise
LMO7	turquoise
FBXL3	turquoise
MYCBP2	turquoise
RNF219-AS1	turquoise
RNF219	turquoise
NDFIP2	turquoise
SLITRK1	turquoise
GPR180	turquoise
LOC101927248	turquoise
SOX21	turquoise
SOX21-AS1	turquoise
HS6ST3	turquoise
OXGR1	turquoise
MBNL2	turquoise
RAP2A	turquoise
IPO5	turquoise
RNF113B	turquoise
DOCK9-AS1	turquoise
UBAC2	turquoise
TM9SF2	turquoise
ZIC5	turquoise
ZIC2	turquoise
PCCA-AS1	turquoise
GGACT	turquoise
ITGBL1	turquoise
FGF14	turquoise
METTL21C	turquoise
TEX30	turquoise
ARGLU1	turquoise
LINC00443	turquoise
FAM155A	turquoise
LIG4	turquoise
ABHD13	turquoise
NAXD	turquoise
CARS2	turquoise
TUBGCP3	turquoise
NA	turquoise
ATP11A-AS1	turquoise
MCF2L	turquoise
CUL4A	turquoise
GRTP1	turquoise
ADPRHL1	turquoise
DCUN1D2	turquoise
TMCO3	turquoise
TMEM255B	turquoise
GAS6-AS2	turquoise
LINC00565	turquoise
LOC100507747	turquoise
RASA3	turquoise
NA	turquoise
UPF3A	turquoise
TTC5	turquoise
CCNB1IP1	turquoise
RPPH1	turquoise
PARP2	turquoise
TEP1	turquoise
APEX1	turquoise
TMEM55B	turquoise
MIR6717	turquoise
ARHGEF40	turquoise
LINC00641	turquoise
HNRNPC	turquoise
SUPT16H	turquoise
RAB2B	turquoise
TOX4	turquoise
ABHD4	turquoise
OXA1L	turquoise
SLC7A7	turquoise
LRP10	turquoise
C14orf93	turquoise
CDH24	turquoise
ACIN1	turquoise
LOC105378176	turquoise
BCL2L2	turquoise
SLC22A17	turquoise
NGDN	turquoise
THTPA	turquoise
DHRS4L2	turquoise
NRL	turquoise
PCK2	turquoise
DCAF11	turquoise
EMC9	turquoise
IPO4	turquoise
TSSK4	turquoise
CHMP4A	turquoise
NEDD8	turquoise
GMPR2	turquoise
ADCY4	turquoise
RIPK3	turquoise
CBLN3	turquoise
STXBP6	turquoise
NOVA1	turquoise
PRKD1	turquoise
NUBPL	turquoise
AKAP6	turquoise
SPTSSA	turquoise
EAPP	turquoise
BAZ1A	turquoise
PSMA6	turquoise
NFKBIA	turquoise
INSM2	turquoise
BRMS1L	turquoise
MBIP	turquoise
MIPOL1	turquoise
SSTR1	turquoise
CLEC14A	turquoise
SEC23A	turquoise
GEMIN2	turquoise
TRAPPC6B	turquoise
PNN	turquoise
FBXO33	turquoise
FANCM	turquoise
MDGA2	turquoise
RPL36AL	turquoise
POLE2	turquoise
KLHDC2	turquoise
LINC01588	turquoise
VCPKMT	turquoise
L2HGDH	turquoise
ATP5S	turquoise
CDKL1	turquoise
ATL1	turquoise
ABHD12B	turquoise
GNG2	turquoise
C14orf166	turquoise
GPR137C	turquoise
ERO1A	turquoise
PSMC6	turquoise
GNPNAT1	turquoise
DDHD1	turquoise
BMP4	turquoise
CDKN3	turquoise
CNIH1	turquoise
GMFB	turquoise
FBXO34	turquoise
PELI2	turquoise
AP5M1	turquoise
NAA30	turquoise
C14orf37	turquoise
ACTR10	turquoise
PSMA3-AS1	turquoise
DACT1	turquoise
RTN1	turquoise
SIX4	turquoise
MNAT1	turquoise
TRMT5	turquoise
PRKCH	turquoise
HIF1A	turquoise
SYT16	turquoise
LINC00643	turquoise
KCNH5	turquoise
PPP2R5E	turquoise
WDR89	turquoise
SGPP1	turquoise
SYNE2	turquoise
MTHFD1	turquoise
AKAP5	turquoise
ZBTB1	turquoise
GPX2	turquoise
MAX	turquoise
GPHN	turquoise
ATP6V1D	turquoise
EIF2S1	turquoise
ARG2	turquoise
ZFYVE26	turquoise
RAD51B	turquoise
LOC100996664	turquoise
ZFP36L1	turquoise
SUSD6	turquoise
SLC10A1	turquoise
SLC8A3	turquoise
COX16	turquoise
SYNJ2BP	turquoise
MED6	turquoise
PCNX1	turquoise
DPF3	turquoise
DCAF4	turquoise
RBM25	turquoise
PAPLN	turquoise
LOC101928123	turquoise
ACOT6	turquoise
DNAL1	turquoise
PNMA1	turquoise
ELMSAN1	turquoise
FAM161B	turquoise
COQ6	turquoise
BBOF1	turquoise
LIN52	turquoise
AREL1	turquoise
PROX2	turquoise
ACYP1	turquoise
LOC101928377	turquoise
TTLL5	turquoise
VASH1	turquoise
TMED8	turquoise
SAMD15	turquoise
NOXRED1	turquoise
VIPAS39	turquoise
ISM2	turquoise
SLIRP	turquoise
SNW1	turquoise
CEP128	turquoise
TSHR	turquoise
GTF2A1	turquoise
SEL1L	turquoise
KCNK10	turquoise
PTPN21	turquoise
TTC8	turquoise
FOXN3-AS2	turquoise
TDP1	turquoise
CALM1	turquoise
PPP4R3A	turquoise
FBLN5	turquoise
TRIP11	turquoise
ATXN3	turquoise
NDUFB1	turquoise
RIN3	turquoise
LGMN	turquoise
GOLGA5	turquoise
ITPK1	turquoise
MOAP1	turquoise
DDX24	turquoise
PPP4R4	turquoise
GLRX5	turquoise
ATG2B	turquoise
GSKIP	turquoise
BCL11B	turquoise
CCNK	turquoise
SLC25A29	turquoise
WARS	turquoise
WDR25	turquoise
SNORD113-4	turquoise
SNORD114-3	turquoise
SNHG24	turquoise
PPP2R5C	turquoise
DYNC1H1	turquoise
CDC42BPB	turquoise
TRMT61A	turquoise
BAG5	turquoise
KLC1	turquoise
XRCC3	turquoise
C14orf2	turquoise
TDRD9	turquoise
AKT1	turquoise
ZBTB42	turquoise
LINC00638	turquoise
PLD4	turquoise
AHNAK2	turquoise
CDCA4	turquoise
GPR132	turquoise
BRF1	turquoise
PACS2	turquoise
TEX22	turquoise
C14orf80	turquoise
HERC2P3	turquoise
HERC2P2	turquoise
LOC283683	turquoise
TUBGCP5	turquoise
GOLGA8S	turquoise
NDN	turquoise
SNRPN	turquoise
PWARSN	turquoise
PWAR5	turquoise
SNORD116-16	turquoise
SNORD116-19	turquoise
SNORD115-29	turquoise
SNORD115-42	turquoise
UBE3A	turquoise
ATP10A	turquoise
GABRB3	turquoise
GABRA5	turquoise
GABRG3	turquoise
HERC2	turquoise
FAM189A1	turquoise
TJP1	turquoise
SCG5	turquoise
RYR3	turquoise
AVEN	turquoise
EMC7	turquoise
PGBD4	turquoise
EMC4	turquoise
NOP10	turquoise
GJD2	turquoise
LOC101928174	turquoise
ZNF770	turquoise
FAM98B	turquoise
RASGRP1	turquoise
EIF2AK4	turquoise
SRP14-AS1	turquoise
PLCB2	turquoise
C15orf52	turquoise
KNSTRN	turquoise
CHST14	turquoise
RPUSD2	turquoise
ZFYVE19	turquoise
RHOV	turquoise
VPS18	turquoise
CHAC1	turquoise
INO80	turquoise
CHP1	turquoise
OIP5-AS1	turquoise
NDUFAF1	turquoise
RTF1	turquoise
MGA	turquoise
SPTBN5	turquoise
EHD4	turquoise
VPS39	turquoise
SNAP23	turquoise
CDAN1	turquoise
TTBK2	turquoise
UBR1	turquoise
CCNDBP1	turquoise
ADAL	turquoise
ZSCAN29	turquoise
TUBGCP4	turquoise
TP53BP1	turquoise
CKMT1B	turquoise
CKMT1A	turquoise
CATSPER2P1	turquoise
PDIA3	turquoise
PIN4P1	turquoise
EIF3J	turquoise
DUOX1	turquoise
BLOC1S6	turquoise
SLC24A5	turquoise
MYEF2	turquoise
CTXN2	turquoise
SLC12A1	turquoise
DUT	turquoise
ATP8B4	turquoise
SLC27A2	turquoise
FLJ10038	turquoise
GABPB1-AS1	turquoise
TRPM7	turquoise
TNFAIP8L3	turquoise
DMXL2	turquoise
SCG3	turquoise
LYSMD2	turquoise
TMOD2	turquoise
LEO1	turquoise
MAPK6	turquoise
MYO5A	turquoise
ARPP19	turquoise
FAM214A	turquoise
RAB27A	turquoise
MIR628	turquoise
PRTG	turquoise
NEDD4	turquoise
MNS1	turquoise
LINC00926	turquoise
CGNL1	turquoise
ALDH1A2	turquoise
HSP90AB4P	turquoise
SLTM	turquoise
RNF111	turquoise
CCNB2	turquoise
LDHAL6B	turquoise
FAM81A	turquoise
BNIP2	turquoise
TLN2	turquoise
TPM1	turquoise
RAB8B	turquoise
USP3	turquoise
HERC1	turquoise
PPIB	turquoise
TRIP4	turquoise
ZNF609	turquoise
PLEKHO2	turquoise
MTFMT	turquoise
PDCD7	turquoise
PARP16	turquoise
RNU5B-1	turquoise
IGDCC4	turquoise
DPP8	turquoise
HACD3	turquoise
RAB11A	turquoise
[truncated: 4,318 more rows]

## Sheet: Brown
allLLIDs	moduleColors
SAMD11	brown
ANKRD65	brown
TMEM88B	brown
LOC102724312	brown
VWA1	brown
RER1	brown
AJAP1	brown
CHD5	brown
VAMP3	brown
SPSB1	brown
LOC100506022	brown
LZIC	brown
RBP7	brown
DFFA	brown
FBXO44	brown
DRAXIN	brown
KIAA2013	brown
PADI2	brown
AKR7A2	brown
HTR6	brown
KIF17	brown
SH2D5	brown
RAP1GAP	brown
EPHA8	brown
HTR1D	brown
GALE	brown
RCAN3	brown
LOC100506985	brown
NCMAP	brown
CLIC4	brown
MAN1C1	brown
PAFAH2	brown
RPS6KA1	brown
PIGV	brown
KDF1	brown
SLC9A1	brown
THEMIS2	brown
MATN1-AS1	brown
NKAIN1	brown
PTP4A2	brown
MARCKSL1	brown
ZSCAN20	brown
SMIM12	brown
ZMYM1	brown
LINC01137	brown
EPHA10	brown
C1orf122	brown
PABPC4	brown
COL9A2	brown
ZFP69B	brown
YBX1	brown
ZNF691	brown
CFAP57	brown
TMEM125	brown
CDC20	brown
ELOVL1	brown
KDM4A	brown
ST3GAL3	brown
IPO13	brown
SLC6A9	brown
RNF220	brown
TMEM53	brown
CCDC163	brown
MMACHC	brown
POMGNT1	brown
KNCN	brown
EFCAB14	brown
CYP4X1	brown
AGBL4	brown
CDKN2C	brown
OSBPL9	brown
TCEANC2	brown
DAB1	brown
OMA1	brown
HOOK1	brown
CYP2J2	brown
KANK4	brown
ATG4C	brown
ROR1	brown
PDE4B	brown
SLC35D1	brown
HHLA3	brown
SLC44A5	brown
ST6GALNAC3	brown
ST6GALNAC5	brown
IFI44L	brown
ADGRL2	brown
TTLL7	brown
CTBS	brown
ZNHIT6	brown
CLCA4	brown
LOC105378828	brown
SH3GLB1	brown
GBP3	brown
FLJ27354	brown
LRRC8D	brown
ZNF644	brown
BTBD8	brown
DPYD	brown
LRRC39	brown
RTCA-AS1	brown
NTNG1	brown
VAV3	brown
STXBP3	brown
AKNAD1	brown
GPSM2	brown
CLCC1	brown
GPR61	brown
AMPD2	brown
GSTM4	brown
LRIG2	brown
PHTF1	brown
SYT6	brown
NHLH2	brown
SLC22A15	brown
IGSF3	brown
FAM46C	brown
LINC00622	brown
ZNF697	brown
PHGDH	brown
LINC00623	brown
SRGAP2C	brown
ANKRD35	brown
TXNIP	brown
LINC00869	brown
HIST2H2BE	brown
OTUD7B	brown
CA14	brown
CERS2	brown
ANXA9	brown
FAM63A	brown
SCNM1	brown
THEM5	brown
FLG	brown
CHTOP	brown
SLC39A1	brown
CREB3L4	brown
PYGO2	brown
EFNA1	brown
SLC50A1	brown
ARHGEF2	brown
PMF1	brown
GLMP	brown
IQGAP3	brown
HAPLN2	brown
CRABP2	brown
HDGF	brown
PIGM	brown
KCNJ9	brown
ADAMTS4	brown
FCGR2B	brown
SH2D1B	brown
FAM78B	brown
POGK	brown
ILDR2	brown
SFT2D2	brown
ANKRD36BP1	brown
TBX19	brown
PRRX1	brown
FMO4	brown
DARS2	brown
MRPS14	brown
BRINP2	brown
RASAL2	brown
FAM163A	brown
TOR1AIP1	brown
LAMC2	brown
COLGALT2	brown
IVNS1ABP	brown
TPR	brown
TROVE2	brown
KCNT2	brown
NEK7	brown
KIF14	brown
TNNT2	brown
PHLDA3	brown
CSRP1	brown
SHISA4	brown
PPFIA4	brown
ADORA1	brown
CHIT1	brown
PIK3C2B	brown
CNTN2	brown
SLC45A3	brown
RAB7B	brown
RASSF5	brown
CD55	brown
SERTAD4-AS1	brown
HHAT	brown
KCNH1	brown
TRAF5	brown
PPP2R5A	brown
TMEM206	brown
NENF	brown
PROX1-AS1	brown
PROX1	brown
KCTD3	brown
SLC30A10	brown
2019-03-02	brown
DUSP10	brown
BROX	brown
LBR	brown
ENAH	brown
PSEN2	brown
CDC42BPA	brown
ZNF678	brown
GJC2	brown
RHOU	brown
C1orf198	brown
SPRTN	brown
PCNX2	brown
MLK4	brown
SLC35F3	brown
LINC00184	brown
ARID4B	brown
RYR2	brown
KMO	brown
LOC339529	brown
SMYD3	brown
DIP2C	brown
ADARB2	brown
NET1	brown
ANKRD16	brown
FBXO18	brown
PRKCQ	brown
PRKCQ-AS1	brown
LINC00706	brown
FAM107B	brown
NMT2	brown
HACD1	brown
CACNB2	brown
PLXDC2	brown
PIP4K2A	brown
PRTFDC1	brown
LINC00836	brown
ITGB1	brown
ZNF248	brown
HNRNPF	brown
ZNF488	brown
FRMPD2	brown
C10orf128	brown
A1CF	brown
BICC1	brown
LINC00844	brown
FAM13C	brown
REEP3	brown
CTNNA3	brown
SIRT1	brown
TSPAN15	brown
C10orf35	brown
UNC5B	brown
CHST3	brown
ASCC1	brown
ANAPC16	brown
FAM149B1	brown
DNAJC9	brown
USP54	brown
VCL	brown
ZCCHC24	brown
ANXA11	brown
NRG3	brown
LDB3	brown
FAM35A	brown
CFL1P1	brown
KLLN	brown
FAS	brown
LIPA	brown
IFIT2	brown
IFIT3	brown
KIF20B	brown
NOC3L	brown
TBC1D12	brown
ARHGAP19	brown
RRP12	brown
HOGA1	brown
CHUK	brown
PKD2L1	brown
SCD	brown
OLMALINC	brown
SLF2	brown
LZTS2	brown
KCNIP2	brown
CYP17A1-AS1	brown
SORCS1	brown
MXI1	brown
SMC3	brown
BBIP1	brown
ADRB1	brown
VAX1	brown
PRLHR	brown
RGS10	brown
TIAL1	brown
MCMBP	brown
PLPP4	brown
FGFR2	brown
NSMCE4A	brown
HTRA1	brown
DMBT1	brown
IKZF5	brown
CHST15	brown
LHPP	brown
FAM53B	brown
FLJ37035	brown
DOCK1	brown
LINC01164	brown
STK32C	brown
NKX6-2	brown
CYP2E1	brown
SYCE1	brown
SIRT3	brown
PKP3	brown
TALDO1	brown
LOC105369190	brown
NAP1L4	brown
RHOG	brown
C11orf42	brown
SMPD1	brown
TPP1	brown
OR2AG2	brown
PPFIBP2	brown
CYB5R2	brown
SNORA3B	brown
DENND5A	brown
RNF141	brown
ZBED5-AS1	brown
GALNT18	brown
USP47	brown
ARNTL	brown
RRAS2	brown
CYP2R1	brown
USH1C	brown
UEVLD	brown
LOC100126784	brown
HTATIP2	brown
BDNF-AS	brown
KCNA4	brown
MPPED2	brown
DEPDC7	brown
CAT	brown
APIP	brown
CD44	brown
PRR5L	brown
CD82	brown
HARBI1	brown
ATG13	brown
PACSIN3	brown
CELF1	brown
PTPRJ	brown
FOLH1	brown
APLNR	brown
LOC101927204	brown
STX3	brown
GIF	brown
LRRC10B	brown
MYRF	brown
INCENP	brown
TUT1	brown
MTA2	brown
ZBTB3	brown
TMEM179B	brown
PLA2G16	brown
TRPT1	brown
LOC100996455	brown
RASGRP2	brown
CDC42EP2	brown
DPF2	brown
MAP3K11	brown
TMEM151A	brown
RIN1	brown
CARNS1	brown
C11orf24	brown
PPP6R3	brown
IGHMBP2	brown
DHCR7	brown
PDE2A	brown
PLEKHB1	brown
KLHL35	brown
LOC100506127	brown
ACER3	brown
CAPN5	brown
AAMDC	brown
GAB2	brown
ANKRD42	brown
PICALM	brown
ME3	brown
FOLH1B	brown
SNORA25	brown
SNORA32	brown
C11orf54	brown
GPR83	brown
CNTN5	brown
CEP126	brown
BIRC3	brown
RDX	brown
LAYN	brown
SIK2	brown
CRYAB	brown
DIXDC1	brown
NCAM1	brown
RBM7	brown
BACE1	brown
C2CD2L	brown
HINFP	brown
MCAM	brown
USP2-AS1	brown
TMEM136	brown
SNORD14D	brown
PKNOX2	brown
ACRV1	brown
CDON	brown
ST3GAL4	brown
KIRREL3	brown
ARHGAP32	brown
ADAMTS8	brown
SNX19	brown
LOC100128239	brown
JAM3	brown
KDM5A	brown
NINJ2	brown
WNK1	brown
ADIPOR2	brown
LRTM2	brown
CACNA1C	brown
PRMT8	brown
AKAP3	brown
CD9	brown
NCAPD2	brown
CHD4	brown
SCARNA11	brown
FOXJ2	brown
KLRG1	brown
KLRC3	brown
LINC01252	brown
LRP6	brown
DUSP16	brown
HEBP1	brown
H2AFJ	brown
DERA	brown
PIK3C2G	brown
SLCO1A2	brown
GYS2	brown
ABCC9	brown
ETFRF1	brown
BHLHE41	brown
SSPN	brown
ASUN	brown
LRRK2	brown
LINC00938	brown
ARID2	brown
SLC48A1	brown
CCDC65	brown
WNT10B	brown
WNT1	brown
BCDIN3D	brown
DIP2B	brown
GALNT6	brown
AAAS	brown
ATF7	brown
TESPA1	brown
ORMDL2	brown
ERBB3	brown
ZC3H10	brown
SMARCC2	brown
TSPAN31	brown
LRIG3	brown
TBC1D30	brown
WIF1	brown
RAP1B	brown
NUP107	brown
MDM2	brown
CPM	brown
FRS2	brown
RAB3IP	brown
KCNMB4	brown
PTPRR	brown
TSPAN8	brown
LGR5	brown
TBC1D15	brown
TRHDE-AS1	brown
GLIPR1L2	brown
CSRP2	brown
PAWR	brown
TMTC2	brown
RASSF9	brown
POC1B	brown
LINC00936	brown
LINC01619	brown
CRADD	brown
TMCC3	brown
LOC105369914	brown
NEDD1	brown
LOC643711	brown
ANKS1B	brown
ANO4	brown
UTP20	brown
PAH	brown
GLT8D2	brown
KIAA1033	brown
CASC18	brown
TCP11L2	brown
CRY1	brown
CORO1C	brown
MMAB	brown
MVK	brown
FAM222A	brown
GLTP	brown
CUX2	brown
TRAFD1	brown
HECTD4	brown
RASAL1	brown
HSPB8	brown
CIT	brown
NRAV	brown
MLEC	brown
MORN3	brown
LRRC43	brown
B3GNT4	brown
SNRNP35	brown
ZNF664	brown
LOC100128554	brown
RIMBP2	brown
IFT88	brown
ZDHHC20	brown
ANKRD20A19P	brown
SPATA13	brown
PABPC3	brown
AMER2	brown
LINC00463	brown
SHISA2	brown
RPL21	brown
SNORA27	brown
RASL11A	brown
LNX2	brown
STARD13	brown
SMAD9	brown
EXOSC8	brown
FOXO1	brown
TPTE2P5	brown
ELF1	brown
CCDC122	brown
LACC1	brown
SIAH3	brown
CPB2-AS1	brown
RUBCNL	brown
RCBTB1	brown
CTAGE10P	brown
MRPS31P5	brown
PCDH17	brown
TDRD3	brown
PCDH9	brown
KLF5	brown
CLN5	brown
SLAIN1	brown
MIR4500HG	brown
DCT	brown
TGDS	brown
ABCC4	brown
DOCK9	brown
LINC01232	brown
TMTC4	brown
MYO16	brown
ARHGEF7-AS1	brown
TEX29	brown
LINC00403	brown
ATP11A	brown
MCF2L-AS1	brown
F7	brown
LAMP1	brown
RNASE1	brown
TRAC	brown
HAUS4	brown
EFS	brown
CMTM5	brown
MYH7	brown
DHRS4-AS1	brown
IRF9	brown
KHNYN	brown
LINC01551	brown
AP4S1	brown
HEATR5A	brown
DTD2	brown
ARHGAP5	brown
RNU6-8	brown
EGLN3	brown
RNU1-27P	brown
SNX6	brown
CFL2	brown
FAM177A1	brown
KIAA0391	brown
RALGAPA1	brown
TTC6	brown
LRFN5	brown
SOS2	brown
STYX	brown
FERMT2	brown
SOCS4	brown
KTN1	brown
HSPA2	brown
PLEKHG3	brown
FUT8-AS1	brown
RDH12	brown
ACTN1	brown
GALNT16	brown
PLEKHD1	brown
SMOC1	brown
SIPA1L1	brown
RGS6	brown
PSEN1	brown
ACOT4	brown
LOC100506476	brown
PTGR2	brown
ENTPD5	brown
NPC2	brown
FCF1	brown
ZC2HC1C	brown
TGFB3	brown
CIPC	brown
GSTZ1	brown
SPTLC2	brown
NRXN3	brown
FLRT2	brown
SPATA7	brown
EML5	brown
UNC79	brown
CLMN	brown
LINC00341	brown
SYNE3	brown
C14orf132	brown
PAPOLA	brown
CYP46A1	brown
MIR381HG	brown
ADSSL1	brown
C14orf79	brown
NUDT14	brown
MKRN3	brown
SNORD116-13	brown
SNORD116-14	brown
SNORD116-26	brown
SNORD115-1	brown
SNORD115-5	brown
SNORD115-10	brown
SNORD115-32	brown
SNORD115-33	brown
SNORD115-38	brown
SNORD115-39	brown
SNORD115-40	brown
SNORD115-41	brown
SNORD115-44	brown
PDCD6IPP2	brown
MTMR10	brown
KLF13	brown
CHRM5	brown
ACTC1	brown
ANP32AP1	brown
FSIP1	brown
BUB1B	brown
PAK6	brown
ANKRD63	brown
CAPN3	brown
LRRC57	brown
SERF2	brown
FRMD5	brown
SHF	brown
SHC4	brown
SECISBP2L	brown
GLDN	brown
TMOD3	brown
PYGO1	brown
TCF12	brown
ADAM10	brown
MYO1E	brown
APH1B	brown
FAM96A	brown
SNX1	brown
CSNK1G1	brown
SLC51B	brown
RASL12	brown
SMAD3	brown
UACA	brown
THSD4-AS1	brown
NR2E3	brown
CELF6	brown
NEO1	brown
HCN4	brown
NRG4	brown
TMEM266	brown
ANKRD34C-AS1	brown
CEMIP	brown
MESDC2	brown
TMC3-AS1	brown
AP3B2	brown
HOMER2	brown
C15orf40	brown
SH3GL3	brown
NMB	brown
SEC11A	brown
NTRK3	brown
ABHD2	brown
RLBP1	brown
PLIN1	brown
GDPGP1	brown
CRTC3	brown
RCCD1	brown
PRC1	brown
SLCO3A1	brown
LINC01578	brown
LINC01197	brown
NR2F2-AS1	brown
LOC101927286	brown
LINC00923	brown
ARRDC4	brown
LOC105369201	brown
PCSK6	brown
TARSL2	brown
RHBDL1	brown
GNG13	brown
SOX8	brown
GNPTG	brown
HN1L	brown
CCNF	brown
PAQR4	brown
UBN1	brown
RMI2	brown
LITAF	brown
SNN	brown
CPPED1	brown
ERCC4	brown
TMC7	brown
SYT17	brown
CCP110	brown
C16orf62	brown
IQCK	brown
GPRC5B	brown
USP31	brown
SLC5A11	brown
GTF3C1	brown
XPO6	brown
PRRT2	brown
DOC2A	brown
MIR762HG	brown
PYDC1	brown
N4BP1	brown
NKD1	brown
SALL1	brown
RPGRIP1L	brown
LPCAT2	brown
BBS2	brown
CPNE2	brown
RSPRY1	brown
PLLP	brown
CNGB1	brown
GINS3	brown
DYNC1LI2	brown
CA7	brown
B3GNT9	brown
SLC9A5	brown
TPPP3	brown
EDC4	brown
SLC7A6OS	brown
ZFP90	brown
CDH3	brown
CDH1	brown
IL34	brown
ATXN1L	brown
IST1	brown
RFWD3	brown
FA2H	brown
CNTNAP4	brown
ADAMTS18	brown
WWOX	brown
PKD1L2	brown
MLYCD	brown
NECAB2	brown
MBTPS1	brown
EMC8	brown
LOC105369246	brown
CPNE7	brown
C17orf97	brown
GEMIN4	brown
PITPNA-AS1	brown
SLC43A2	brown
DPH1	brown
METTL16	brown
ASPA	brown
P2RX5	brown
CAMKK1	brown
MED11	brown
C17orf107	brown
PFN1	brown
USP6	brown
MIS12	brown
PITPNM3	brown
ASGR1	brown
KCNAB3	brown
CFAP52	brown
USP43	brown
GLP2R	brown
PIRT	brown
PMP22	brown
TRIM16	brown
TRPV2	brown
SNORD49A	brown
ZNF624	brown
LLGL1	brown
TRIM16L	brown
EPN2	brown
RNF112	brown
NA	brown
ULK2	brown
CCDC144NL-AS1	brown
C17orf51	brown
NOS2	brown
UNC119	brown
SEZ6	brown
SSH2	brown
EVI2A	brown
MYO1D	brown
TMEM98	brown
TMEM132E	brown
RFFL	brown
PLXDC1	brown
TRC-GCA2-4	brown
MED1	brown
MIEN1	brown
RAPGEFL1	brown
CDC6	brown
HAP1	brown
CNP	brown
GHDC	brown
PTRF	brown
BRCA1	brown
G6PC3	brown
ADAM11	brown
CCDC103	brown
MAPT	brown
COPZ2	brown
ZNF652	brown
NGFR	brown
ITGA3	brown
HILS1	brown
RSAD1	brown
CACNA1G	brown
ANKRD40	brown
SPAG9	brown
LOC440446	brown
TOM1L1	brown
PCTP	brown
VEZF1	brown
RNF43	brown
2019-09-04	brown
PRR11	brown
CA4	brown
PPM1D	brown
MED13	brown
MRC2	brown
CYB561	brown
GNA13	brown
ABCA8	brown
KCNJ2-AS1	brown
KCNJ2	brown
COG1	brown
FAM104A	brown
TTYH2	brown
KIF19	brown
CDR2L	brown
LLGL2	brown
SAP30BP	brown
GALK1	brown
SPHK1	brown
CYGB	brown
METTL23	brown
LOC100507351	brown
TMC6	brown
SYNGR2	brown
AFMID	brown
TMEM235	brown
CYTH1	brown
TIMP2	brown
LGALS3BP	brown
LOC101928738	brown
ENDOV	brown
BAIAP2-AS1	brown
MYADML2	brown
DCXR	brown
WDR45B	brown
RAB40B	brown
ROCK1P1	brown
TYMS	brown
LINC00470	brown
DLGAP1-AS4	brown
LINC00667	brown
ARHGAP28	brown
MTCL1	brown
TWSG1	brown
PIEZO2	brown
C18orf8	brown
NPC1	brown
ZNF521	brown
SS18	brown
RNF125	brown
GAREM1	brown
CCDC178	brown
NOL4	brown
ZNF271P	brown
ZNF24	brown
RNF165	brown
SMAD7	brown
RPL17	brown
MEX3C	brown
LINC01630	brown
C18orf54	brown
ONECUT2	brown
CDH20	brown
RNF152	brown
TNFRSF11A	brown
PHLPP1	brown
CDH19	brown
CD226	brown
SOCS6	brown
FBXO15	brown
FAM69C	brown
NA	brown
CNDP1	brown
MBP	brown
PLPP2	brown
PLPPR3	brown
CNN2	brown
GAMT	brown
RPS15	brown
CELF5	brown
DOHH	brown
STAP2	brown
PLIN3	brown
GTF2F1	brown
INSR	brown
CLEC4GP1	brown
TGFBR3L	brown
ANGPTL4	brown
RAB11B-AS1	brown
HNRNPM	brown
ZNF561	brown
C19orf66	brown
ICAM5	brown
S1PR5	brown
DNM2	brown
C19orf38	brown
ACP5	brown
FBXW9	brown
RNASEH2A	brown
RTBDN	brown
ADGRE5	brown
OR7C1	brown
OR7A5	brown
AKAP8	brown
CYP4F3	brown
RAB8A	brown
CPAMD8	brown
ARRDC2	brown
PDE4C	brown
TMEM59L	brown
RFXANK	brown
ZNF430	brown
ZNF708	brown
ZNF738	brown
ZNF98	brown
ZNF728	brown
ZNF730	brown
NA	brown
LOC101927151	brown
URI1	brown
ZNF536	brown
ZNF599	brown
HPN	brown
HPN-AS1	brown
FXYD7	brown
MAG	brown
DMKN	brown
LIN37	brown
LOC644189	brown
LOC728752	brown
ZNF382	brown
ZNF850	brown
ZNF793-AS1	brown
PPP1R14A	brown
ECH1	brown
SIRT2	brown
SARS2	brown
FBXO27	brown
ACP7	brown
FBL	brown
SERTAD3	brown
CYP2B7P	brown
LIPE	brown
CADM4	brown
ZNF45	brown
ZNF225	brown
ZNF234	brown
PVR	brown
FOSB	brown
GIPR	brown
QPCTL	brown
MEIS3	brown
SLC8A2	brown
FUT1	brown
TULP2	brown
CPT1C	brown
NR1H2	brown
EMC10	brown
KLK6	brown
ZNF350	brown
ZNF616	brown
ZNF480	brown
ZNF28	brown
ZNF160	brown
ZNF818P	brown
ZNF677	brown
ZNF813	brown
PRKCG	brown
SYT5	brown
PTPRH	brown
ZNF264	brown
ZNF776	brown
ZNF606	brown
ZNF324B	brown
MYT1L	brown
SOX11	brown
LINC01105	brown
MBOAT2	brown
GRHL1	brown
C2orf50	brown
RAD51AP2	brown
HADHB	brown
OTOF	brown
CGREF1	brown
SLC30A3	brown
C2orf16	brown
CCDC121	brown
CAPN13	brown
SLC30A6	brown
TTC27	brown
LTBP1	brown
RASGRP3	brown
VIT	brown
CYP1B1-AS1	brown
LOC728730	brown
KCNG3	brown
THADA	brown
PPM1B	brown
SRBD1	brown
LOC101927043	brown
MSH6	brown
FOXN2	brown
STON1	brown
FSHR	brown
VRK2	brown
FANCL	brown
PELI1	brown
SERTAD2	brown
SLC1A4	brown
MEIS1	brown
ETAA1	brown
ANXA4	brown
TGFA	brown
PAIP2B	brown
DYSF	brown
STAMBP	brown
RTKN	brown
M1AP	brown
SEMA4F	brown
HK2	brown
MRPL19	brown
LRRTM4	brown
TRABD2A	brown
ST3GAL5-AS1	brown
KDM3A	brown
KRCC1	brown
MAL	brown
ADRA2B	brown
SEMA4C	brown
MITD1	brown
TBC1D8	brown
RFX8	brown
MAP4K4	brown
LOC100506473	brown
LIMS1	brown
2019-09-10	brown
SOWAHC	brown
LINC01106	brown
ZC3H6	brown
RGPD8	brown
SLC35F5	brown
CFAP221	brown
TMEM185B	brown
CNTNAP5	brown
MAP3K2	brown
CCDC74A	brown
UBXN4	brown
HNMT	brown
ZEB2	brown
FMNL2	brown
ERMN	brown
CYTIP	brown
UPP2	brown
PKP4	brown
TANC1	brown
DPP4	brown
GRB14	brown
SCN3A	brown
LRP2	brown
MYO3B	brown
METTL8	brown
DCAF17	brown
DYNC1I2	brown
ITGA6	brown
RAPGEF4	brown
WIPF1	brown
HAGLR	brown
LINC01116	brown
NFE2L2	brown
PDE11A	brown
OSBPL6	brown
FKBP7	brown
ITGA4	brown
NEUROD1	brown
PPP1R1C	brown
ZNF804A	brown
COL5A2	brown
C2orf88	brown
HIBCH	brown
INPP1	brown
MYO1B	brown
RFTN2	brown
PLCL1	brown
KCTD18	brown
AOX1	brown
AOX2P	brown
LOC100507140	brown
TRAK2	brown
STRADB	brown
ICA1L	brown
ZDBF2	brown
CREB1	brown
FZD5	brown
CPS1	brown
IKZF2	brown
IGFBP5	brown
USP37	brown
CYP27A1	brown
CNPPD1	brown
GLB1L	brown
DNAJB2	brown
SLC4A3	brown
PAX3	brown
GPR55	brown
PTMA	brown
PDE6D	brown
EFHD1	brown
MSL3P1	brown
SH3BP4	brown
HES6	brown
OTOS	brown
2019-09-02	brown
STK25	brown
BOK	brown
NRSN2	brown
TRIB3	brown
TMEM74B	brown
ADRA1D	brown
RASSF2	brown
BMP2	brown
LAMP5	brown
SNAP25-AS1	brown
ANKEF1	brown
SPTLC3	brown
RRBP1	brown
OVOL2	brown
LOC100270804	brown
CFAP61	brown
XRN2	brown
SYNDIG1	brown
VSX1	brown
LOC284798	brown
FRG1EP	brown
XKR7	brown
MAPRE1	brown
RALY	brown
PIGU	brown
TP53INP2	brown
GGT7	brown
ACSS2	brown
EDEM2	brown
SRSF6	brown
SGK2	brown
TOX2	brown
HNF4A	brown
DBNDD2	brown
PIGT	brown
TNNC2	brown
CTSA	brown
PREX1	brown
PTGIS	brown
RNF114	brown
TMEM189	brown
BCAS1	brown
PRELID3B	brown
ZNF831	brown
NTSR1	brown
COL9A3	brown
TCFL5	brown
HAR1A	brown
TCEA2	brown
LOC102723996	brown
LOC102724200	brown
C21orf91	brown
LINC00320	brown
GABPA	brown
N6AMT1	brown
GRIK1	brown
HUNK	brown
URB1-AS1	brown
OLIG1	brown
CBR1	brown
CHAF1B	brown
SH3BGR	brown
LINC00323	brown
BACE2	brown
ABCG1	brown
RSPH1	brown
TRAPPC10	brown
YBEY	brown
S100B	brown
PRMT2	brown
DUXAP8	brown
TPTEP1	brown
CECR5	brown
PEX26	brown
DGCR9	brown
CLTCL1	brown
UFD1L	brown
C22orf29	brown
TMEM191A	brown
SNAP29	brown
P2RX6	brown
RNF215	brown
RFPL2	brown
SYN3	brown
HMGXB4	brown
MCM5	brown
TST	brown
CDC42EP1	brown
MICALL1	brown
C22orf23	brown
SOX10	brown
SUN2	brown
ATF4	brown
CHADL	brown
TOB2	brown
SREBF2	brown
LINC01315	brown
POLDIP3	brown
PNPLA5	brown
PNPLA3	brown
KIAA1644	brown
CDPF1	brown
CRELD2	brown
CHL1-AS1	brown
SUMF1	brown
SETMAR	brown
ITPR1-AS1	brown
BHLHE40-AS1	brown
GRM7	brown
LOC101927394	brown
MTMR14	brown
IRAK2	brown
SLC6A11	brown
HDAC11	brown
GRIP2	brown
BTD	brown
GALNT15	brown
RFTN1	brown
KAT2B	brown
NEK10	brown
TRIM71	brown
ARPP21	brown
MLH1	brown
ITGA9	brown
ITGA9-AS1	brown
ACVR2B	brown
SCN5A	brown
MOBP	brown
ZNF619	brown
ZNF620	brown
HHATL	brown
ABHD5	brown
ZNF197	brown
ZNF501	brown
LTF	brown
LRRC2	brown
KIF9	brown
SLC25A20	brown
P4HTM	brown
RHOA	brown
SEMA3B-AS1	brown
HYAL3	brown
CYB561D2	brown
GPR62	brown
SMIM4	brown
PBRM1	brown
CACNA2D3	brown
ERC2	brown
FAM208A	brown
FLNB	brown
PXK	brown
C3orf67-AS1	brown
PTPRG	brown
FRMD4B	brown
MITF	brown
RYBP	brown
GXYLT2	brown
PDZRN3	brown
NA	brown
LOC101927374	brown
EPHA6	brown
CLDND1	brown
CPOX	brown
ST3GAL6	brown
FILIP1L	brown
NXPE3	brown
ALCAM	brown
LOC101929579	brown
BBX	brown
KIAA1524	brown
SIDT1	brown
ZBTB20	brown
IGSF11	brown
MYLK	brown
KALRN	brown
OSBPL11	brown
EFCC1	brown
FAM86HP	brown
TF	brown
AMOTL2	brown
PPP2R3A	brown
MSL2	brown
FAIM	brown
RBP1	brown
PCOLCE2	brown
SLC9A9	brown
CP	brown
RNF13	brown
ERICH6-AS1	brown
MED12L	brown
GPR149	brown
TIPARP	brown
VEPH1	brown
IL12A-AS1	brown
TRIM59	brown
SCARNA7	brown
BCHE	brown
ZBBX	brown
CLDN11	brown
LOC101928583	brown
PLD1	brown
NAALADL2	brown
KCNMB2	brown
GNB4	brown
ACTL6A	brown
SOX2-OT	brown
MAP6D1	brown
CHRD	brown
SNORA4	brown
MASP1	brown
RTP4	brown
LINCR-0002	brown
HRASLS	brown
APOD	brown
PAK2	brown
DLG1	brown
LOC220729	brown
ZNF876P	brown
LETM1	brown
WHSC1	brown
GRK4	brown
LYAR	brown
ZBTB49	brown
C4orf50	brown
JAKMIP1	brown
TADA2B	brown
AFAP1	brown
ABLIM2	brown
RAB28	brown
CPEB2	brown
QDPR	brown
SEPSECS	brown
SEPSECS-AS1	brown
PI4K2B	brown
SEL1L3	brown
RBPJ	brown
ARAP2	brown
KLF3	brown
KLHL5	brown
RFC1	brown
PDS5A	brown
APBB2	brown
LIMCH1	brown
TXK	brown
FRYL	brown
SGCB	brown
KDR	brown
TMEM165	brown
ARL9	brown
REST	brown
SULT1B1	brown
BTC	brown
NUP54	brown
CCDC158	brown
LINC01094	brown
LINC01088	brown
SCD5	brown
THAP9	brown
COQ2	brown
WDFY3	brown
C4orf36	brown
LOC100506746	brown
SPP1	brown
HERC5	brown
FAM13A	brown
CCSER1	brown
UNC5C	brown
LOC285556	brown
SLC9B1	brown
TACR3	brown
SGMS2	brown
CYP2U1	brown
C4orf32	brown
ALPK1	brown
ZGRF1	brown
UGT8	brown
LINC01378	brown
NDST3	brown
PRSS12	brown
ANXA5	brown
TRPC3	brown
SPRY1	brown
FAT4	brown
LOC101927359	brown
INPP4B	brown
LOC101927636	brown
GYPB	brown
HHIP-AS1	brown
HHIP	brown
SLC10A7	brown
NR3C2	brown
DCLK2	brown
SH3D19	brown
FAM160A1	brown
MND1	brown
SFRP2	brown
GRIA2	brown
TMEM144	brown
ETFDH	brown
FAM218A	brown
TLL1	brown
SH3RF1	brown
MFAP3L	brown
GALNTL6	brown
VEGFC	brown
AGA	brown
ENPP6	brown
CENPU	brown
ACSL1	brown
PLEKHG4B	brown
PAPD7	brown
LOC101929284	brown
SEMA5A	brown
SNHG18	brown
FAM173B	brown
DNAH5	brown
TRIO	brown
LOC285696	brown
LOC101929544	brown
CDH18	brown
CDH12	brown
CDH9	brown
MTMR12	brown
RAI14	brown
IL7R	brown
LIFR	brown
GHR	brown
CCDC152	brown
SEPP1	brown
PARP8	brown
ITGA2	brown
LOC257396	brown
ANKRD55	brown
SETD9	brown
PDE4D	brown
DEPDC1B	brown
ZSWIM6	brown
C5orf64	brown
LOC101928651	brown
KIF2A	brown
HTR1A	brown
ADAMTS6	brown
ERBIN	brown
ARHGEF28	brown
POLK	brown
POC5	brown
ZBED3	brown
SNORA47	brown
THBS4	brown
SERINC5	brown
VCAN	brown
EDIL3	brown
ARRDC3	brown
NR2F1-AS1	brown
KIAA0825	brown
SLF1	brown
GPR150	brown
LINC01554	brown
CAST	brown
ERAP1	brown
MAN2A1	brown
YTHDC2	brown
PGGT1B	brown
SEMA6A	brown
SEMA6A-AS1	brown
PRR16	brown
LMNB1	brown
MEGF10	brown
PRRC1	brown
SLC12A2	brown
SLC27A6	brown
CHSY3	brown
2019-09-08	brown
SOWAHA	brown
SHROOM1	brown
CXCL14	brown
MYOT	brown
CTNNA1	brown
HBEGF	brown
PCDHA1	brown
PCDHA6	brown
PCDHB5	brown
DIAPH1	brown
HDAC3	brown
RELL2	brown
PCDH1	brown
FGF1	brown
ARHGAP26	brown
SH3RF2	brown
HTR4	brown
SH3TC2	brown
ARHGEF37	brown
PPARGC1B	brown
TIGD6	brown
SLC6A7	brown
ARSI	brown
ZNF300	brown
GM2A	brown
SPARC	brown
LOC100652758	brown
LINC01470	brown
GRIA1	brown
FAXDC2	brown
NIPAL4	brown
ADRA1B	brown
ATP10B	brown
TENM2	brown
SPDL1	brown
FAM196B	brown
ATP6V0E1	brown
LINC01484	brown
HRH2	brown
NOP16	brown
EIF4E1B	brown
RAB24	brown
GMCL1P1	brown
ZNF354C	brown
RNF130	brown
CNOT6	brown
LINC00847	brown
TRIM52-AS1	brown
LINC01622	brown
SERPINB1	brown
SERPINB6	brown
NQO2	brown
FARS2	brown
PIP5K1P1	brown
SLC35B3	brown
MYLIP	brown
RBM24	brown
MBOAT1	brown
KIAA0319	brown
HFE	brown
HIST1H2BD	brown
BTN3A1	brown
GUSBP2	brown
ZSCAN12P1	brown
ZSCAN16-AS1	brown
PGBD1	brown
IP6K3	brown
SPDEF	brown
MAPK13	brown
PANDAR	brown
CPNE5	brown
CCDC167	brown
BTBD9	brown
MOCS1	brown
LRFN2	brown
NFYA	brown
TFEB	brown
CUL7	brown
TMEM63B	brown
SLC29A1	brown
SLC35B2	brown
AARS2	brown
OPN5	brown
PTCHD4	brown
CENPQ	brown
PAQR8	brown
ICK	brown
ELOVL5	brown
GCLC	brown
LRRC1	brown
MLIP	brown
TINAG	brown
PRIM2	brown
PHF3	brown
ADGRB3	brown
B3GAT2	brown
OGFRL1	brown
KHDC1	brown
COL12A1	brown
BCKDHB	brown
PGM3	brown
SNHG5	brown
PNRC1	brown
EPHA7	brown
KLHL32	brown
MMS22L	brown
LIN28B	brown
BVES	brown
LACE1	brown
PPIL6	brown
DDO	brown
CDK19	brown
FAM229B	brown
HS3ST5	brown
FRK	brown
ROS1	brown
TBC1D32	brown
NKAIN2	brown
HEY2	brown
SNORA33	brown
LINC00326	brown
HMGA1P7	brown
SGK1	brown
LINC01010	brown
LOC101928304	brown
LINC00271	brown
FBXO30	brown
GRM1	brown
MTHFD1L	brown
SYNE1	brown
CNKSR3	brown
SNX9	brown
SYNJ2	brown
IGF2R	brown
DKFZp451B082	brown
QKI	brown
PRR18	brown
THBS2	brown
PDGFA	brown
ELFN1	brown
NUDT1	brown
FSCN1	brown
CCZ1	brown
VWDE	brown
AGMO	brown
ITGB8	brown
SP4	brown
CDCA7L	brown
STEAP1B	brown
NPY	brown
DFNA5	brown
HIBADH	brown
CREB5	brown
CHN2	brown
MTURN	brown
ZNRF2	brown
AQP1	brown
PDE1C	brown
RP9P	brown
LOC101930085	brown
LOC100506725	brown
SEPT7-AS1	brown
2019-09-07	brown
EEPD1	brown
ANLN	brown
ELMO1	brown
GPR141	brown
RALA	brown
POLD2	brown
CDC14C	brown
VSTM2A	brown
VSTM2A-OT1	brown
PSPH	brown
ZNF107	brown
KCTD7	brown
BAZ1B	brown
DNAJC30	brown
GTF2I	brown
NCF1	brown
GTF2IRD2B	brown
HIP1	brown
GSAP	brown
GRM3	brown
TP53TG1	brown
DBF4	brown
KRIT1	brown
PEX1	brown
CDK6	brown
PDK4	brown
SLC25A13	brown
DLX5	brown
TECPR1	brown
SMURF1	brown
AZGP1	brown
ZSCAN21	brown
ZNF3	brown
MCM7	brown
MUC12	brown
PLOD3	brown
COL26A1	brown
SYPL1	brown
SLC26A4	brown
LAMB1	brown
DOCK4	brown
TMEM168	brown
CAV1	brown
CFTR	brown
TMEM229A	brown
GPR37	brown
GCC1	brown
FLNC	brown
LOC100130705	brown
TMEM140	brown
C7orf73	brown
CREB3L2	brown
TRIM24	brown
HIPK2	brown
TMEM139	brown
ACTR3C	brown
SLC4A2	brown
MYOM2	brown
SGK223	brown
ERI1	brown
TDH	brown
PDGFRL	brown
MTUS1	brown
PCM1	brown
NPM2	brown
EGR3	brown
LOC101929237	brown
R3HCC1	brown
DOCK5	brown
PTK2B	brown
CHRNA2	brown
FBXO16	brown
KIF13B	brown
ERLIN2	brown
RAB11FIP1	brown
SFRP1	brown
GOLGA7	brown
KAT6A	brown
FNTA	brown
SNTG1	brown
ST18	brown
PLAG1	brown
CA8	brown
CHD7	brown
TTPA	brown
CYP7B1	brown
LINC01299	brown
MTFR1	brown
MYBL1	brown
TRAM1	brown
KCNB2	brown
HNF4G	brown
PEX2	brown
ZNF704	brown
CA3-AS1	brown
CA2	brown
CNGB3	brown
MMP16	brown
TMEM64	brown
RUNX1T1	brown
LINC00535	brown
TMEM67	brown
TP53INP1	brown
CPQ	brown
PABPC1	brown
RIMS2	brown
DPYS	brown
ANGPT1	brown
LINC01608	brown
ENPP2	brown
DEPTOR	brown
ZHX2	brown
ATAD2	brown
FBXO32	brown
MTSS1	brown
ZNF572	brown
KIAA0196	brown
FAM84B	brown
LRRC6	brown
NDRG1	brown
GPIHBP1	brown
ZNF250	brown
KANK1	brown
DMRT2	brown
AK3	brown
PDCD1LG2	brown
RIC1	brown
ERMP1	brown
PTPRD-AS1	brown
LURAP1L-AS1	brown
HAUS6	brown
PLIN2	brown
MLLT3	brown
IFT74	brown
MOB3B	brown
LINGO2	brown
AQP3	brown
NOL6	brown
UNC13B	brown
TLN1	brown
GLIPR2	brown
FBXO10	brown
SHB	brown
NA	brown
GXYLT1P3	brown
FAM122A	brown
TJP2	brown
PTAR1	brown
MAMDC2	brown
ABHD17B	brown
TRPM6	brown
PSAT1	brown
TLE4	brown
LOC105376114	brown
AGTPBP1	brown
GAS1	brown
DAPK1	brown
SPATA31C1	brown
CDK20	brown
ROR2	brown
PTPDC1	brown
MFSD14B	brown
SLC35D2	brown
CDC14B	brown
CTSV	brown
NCBP1	brown
STX17	brown
GRIN3A	brown
SLC44A1	brown
TMEM38B	brown
EPB41L4B	brown
SVEP1	brown
MUSK	brown
LPAR1	brown
KIAA1958	brown
SLC31A2	brown
ALAD	brown
KIF12	brown
TNC	brown
MEGF9	brown
PHF19	brown
GSN	brown
STOM	brown
PTGS1	brown
LOC100505588	brown
OLFML2A	brown
PBX3	brown
MVB12B	brown
ZBTB34	brown
SNORA65	brown
LRSAM1	brown
SWI5	brown
URM1	brown
MIGA2	brown
DOLPP1	brown
PTGES	brown
LOC100272217	brown
ABL1	brown
AIF1L	brown
PPP1R26-AS1	brown
LCN15	brown
PTGDS	brown
GRIN1	brown
SSNA1	brown
TPRN	brown
CACNA1B	brown
TUBBP5	brown
GYG2	brown
PRKX	brown
TCEANC	brown
RAB9A	brown
FANCB	brown
MOSPD2	brown
PIGA	brown
PIR	brown
CTPS2	brown
POLA1	brown
PRRG1	brown
SRPX	brown
MID1IP1	brown
BCOR	brown
MED14	brown
KDM6A	brown
CXorf36	brown
JADE3	brown
ZNF157	brown
UXT	brown
GRIPAP1	brown
CCNB3	brown
SHROOM4	brown
GPR173	brown
TSPYL2	brown
HSD17B10	brown
SNORA11	brown
AR	brown
EDA	brown
KIF4A	brown
GJB1	brown
NHSL2	brown
MIR325HG	brown
MAGT1	brown
ATP7A	brown
LPAR4	brown
PCDH19	brown
PLP1	brown
SLC25A53	brown
ZCCHC18	brown
LOC286437	brown
TBC1D8B	brown
COL4A6	brown
COL4A5	brown
LOC101928358	brown
NXT2	brown
LOC105373311	brown
LRCH2	brown
WDR44	brown
TMEM255A	brown
LAMP2	brown
STAG2	brown
ZDHHC9	brown
ENOX2	brown
IGSF1	brown
RAP2C-AS1	brown
MBNL3	brown
PRRG3	brown
PNMA5	brown
PNMA3	brown
ZFP92	brown
PNCK	brown
SLC6A8	brown
TMEM187	brown
DNASE1L1	brown
FAM3A	brown

## Sheet: Greenyellow
allLLIDs	moduleColors
MAD2L2	greenyellow
RPL11	greenyellow
HMGCL	greenyellow
TMEM50A	greenyellow
RPS8	greenyellow
FGGY	greenyellow
WDR78	greenyellow
GADD45A	greenyellow
RPAP2	greenyellow
SLC30A7	greenyellow
APH1A	greenyellow
GPATCH4	greenyellow
SWT1	greenyellow
PDC	greenyellow
LYPLAL1	greenyellow
COG2	greenyellow
CHRM3-AS1	greenyellow
C1orf101	greenyellow
ACBD5	greenyellow
ARHGAP12	greenyellow
CCDC7	greenyellow
CSGALNACT2	greenyellow
ACTA2-AS1	greenyellow
RPL13AP5	greenyellow
RPLP2	greenyellow
RPL27A	greenyellow
RPS13	greenyellow
HPS5	greenyellow
HIPK3	greenyellow
LPXN	greenyellow
RARRES3	greenyellow
FAU	greenyellow
GSTP1	greenyellow
RPS3	greenyellow
CLNS1A	greenyellow
RPS25	greenyellow
TBCEL	greenyellow
PRDM10	greenyellow
H3F3C	greenyellow
NFYB	greenyellow
TMEM116	greenyellow
RPLP0	greenyellow
CDK8	greenyellow
LHFP	greenyellow
RNASEH2B	greenyellow
PCCA	greenyellow
MIR2681	greenyellow
CHAMP1	greenyellow
RNASE4	greenyellow
STRN3	greenyellow
RPS29	greenyellow
VRK1	greenyellow
SETD3	greenyellow
SNORD116-18	greenyellow
SNORD116-27	greenyellow
CASC4	greenyellow
B2M	greenyellow
FAM63B	greenyellow
RPS27L	greenyellow
CORO2B	greenyellow
RPS2	greenyellow
RPS15A	greenyellow
VKORC1	greenyellow
RPL13	greenyellow
TMEM256	greenyellow
RPL23A	greenyellow
CCT6B	greenyellow
RPL19	greenyellow
RPL38	greenyellow
H3F3B	greenyellow
ANKRD12	greenyellow
RNF138	greenyellow
POLI	greenyellow
RPL36	greenyellow
ZNF562	greenyellow
RPL18A	greenyellow
RPS19	greenyellow
RPL13A	greenyellow
RPS11	greenyellow
RPS5	greenyellow
NOL10	greenyellow
UBXN2A	greenyellow
FAM228B	greenyellow
MEMO1	greenyellow
RPS27A	greenyellow
APLF	greenyellow
EXOC6B	greenyellow
LOC90784	greenyellow
RGPD2	greenyellow
RPL31	greenyellow
GPR45	greenyellow
EPB41L5	greenyellow
STK39	greenyellow
HAT1	greenyellow
ZAK	greenyellow
CALCRL	greenyellow
NAB1	greenyellow
SPAG16	greenyellow
BARD1	greenyellow
RPL37A	greenyellow
RHBDD1	greenyellow
ZFAS1	greenyellow
MORC3	greenyellow
LRRN1	greenyellow
RPL32	greenyellow
FGD5-AS1	greenyellow
EXOG	greenyellow
RNF123	greenyellow
RPL29	greenyellow
STX19	greenyellow
TIMMDC1	greenyellow
LOC101243545	greenyellow
GNRHR	greenyellow
MANBA	greenyellow
RPL34	greenyellow
PRDM5	greenyellow
SMARCA5	greenyellow
ARHGAP10	greenyellow
RPS3A	greenyellow
AHRR	greenyellow
RPL37	greenyellow
MSH3	greenyellow
XRCC4	greenyellow
FER	greenyellow
IL5	greenyellow
CDKL3	greenyellow
SMAD5	greenyellow
SLC36A1	greenyellow
ARL10	greenyellow
RACK1	greenyellow
ECI2	greenyellow
CDYL	greenyellow
DEK	greenyellow
RPS10	greenyellow
UHRF1BP1	greenyellow
EEF1A1	greenyellow
SENP6	greenyellow
FBXL4	greenyellow
AK9	greenyellow
GTF3C6	greenyellow
HDDC2	greenyellow
RPS12	greenyellow
SCAF8	greenyellow
ISPD	greenyellow
ZNF398	greenyellow
ZDHHC2	greenyellow
VPS37A	greenyellow
RPS20	greenyellow
SNHG6	greenyellow
RPL30	greenyellow
MED30	greenyellow
PTK2	greenyellow
FREM1	greenyellow
RPS6	greenyellow
FOCAD-AS1	greenyellow
GKAP1	greenyellow
RPL35	greenyellow
RPL7A	greenyellow
AMER1	greenyellow
NKAP	greenyellow
RPL10	greenyellow

## Sheet: Blue
allLLIDs	moduleColors
LOC729737	blue
FAM87B	blue
LINC00115	blue
NOC2L	blue
KLHL17	blue
ISG15	blue
C1orf159	blue
SDF4	blue
UBE2J2	blue
ACAP3	blue
PUSL1	blue
MXRA8	blue
MRPL20	blue
ATAD3B	blue
ATAD3A	blue
MIB2	blue
CDK11B	blue
SLC35E2B	blue
CDK11A	blue
SLC35E2	blue
CALML6	blue
CFAP74	blue
LOC105378592	blue
NA	blue
MORN1	blue
LOC100129534	blue
LINC00982	blue
PRDM16	blue
DFFB	blue
C1orf174	blue
NPHP4	blue
LOC102724450	blue
RNF207	blue
ICMT	blue
TNFRSF25	blue
PLEKHG5	blue
THAP3	blue
ERRFI1	blue
LOC102724552	blue
ENO1	blue
GPR157	blue
SLC25A33	blue
TMEM201	blue
PIK3CD	blue
KIF1B	blue
MASP2	blue
SRM	blue
EXOSC10	blue
ANGPTL7	blue
DISP3	blue
MFN2	blue
FHAD1	blue
CELA2A	blue
CELA2B	blue
CASP9	blue
HSPB7	blue
CLCNKB	blue
FAM131C	blue
EPHA2	blue
ARHGEF19	blue
SPATA21	blue
CROCCP3	blue
RNU1-3	blue
RNU1-4	blue
CROCC	blue
RNU1-2	blue
IFFO2	blue
UBR4	blue
AKR7L	blue
AKR7A3	blue
PQLC2	blue
RPS14P3	blue
NBL1	blue
VWA5B1	blue
LINC01141	blue
DDOST	blue
LOC100506801	blue
NBPF3	blue
LINC00339	blue
LINC01355	blue
ZNF436	blue
ZNF436-AS1	blue
TCEB3-AS1	blue
IFNLR1	blue
NIPAL3	blue
SYF2	blue
RSRP1	blue
RHD	blue
RHCE	blue
LOC646471	blue
ZNF593	blue
UBXN11	blue
ZDHHC18	blue
GPATCH3	blue
FAM46B	blue
WDTC1	blue
ACTG1P20	blue
SYTL1	blue
FAM76A	blue
SCARNA1	blue
RPA2	blue
DNAJC8	blue
SNORA73B	blue
TAF12	blue
EPB41	blue
TMEM200B	blue
SRSF4	blue
PTPRU	blue
KHDRBS1	blue
TMEM39B	blue
CCDC28B	blue
TMEM234	blue
IQCC	blue
DCDC2B	blue
EIF3I	blue
TSSK3	blue
ZBTB8A	blue
RBBP4	blue
CSMD2	blue
CSMD2-AS1	blue
GJB3	blue
GJA4	blue
ZMYM4	blue
TFAP2E	blue
AGO1	blue
TEKT2	blue
ADPRHL2	blue
THRAP3	blue
SH3D21	blue
SNIP1	blue
SF3A3	blue
UTP11	blue
POU3F1	blue
RRAGC	blue
AKIRIN1	blue
PPIEL	blue
PPIE	blue
RLF	blue
ZMPSTE24	blue
KCNQ4	blue
CITED4	blue
SLFNL1-AS1	blue
SLFNL1	blue
SCMH1	blue
PPCS	blue
CCDC30	blue
C1orf50	blue
SVBP	blue
SLC2A1-AS1	blue
NA	blue
MED8	blue
SZT2	blue
HYI	blue
PTPRF	blue
KDM4A-AS1	blue
ARTN	blue
DPH2	blue
CCDC24	blue
DMAP1	blue
ERI3	blue
ERI3-IT1	blue
SNORD46	blue
BEST4	blue
PLK3	blue
BTBD19	blue
PTCH2	blue
EIF2B3	blue
HECTD3	blue
ZSWIM5	blue
AKR1A1	blue
GPBP1L1	blue
TMEM69	blue
IPP	blue
TSPAN1	blue
RAD54L	blue
MKNK1-AS1	blue
MKNK1	blue
ATPAF1	blue
CYP4Z1	blue
CYP4A22	blue
CMPK1	blue
AGBL4-IT1	blue
NRDC	blue
ECHDC2	blue
C1orf123	blue
NDC1	blue
HSPB11	blue
SSBP3-AS1	blue
FAM151A	blue
MROH7	blue
TTC4	blue
PARS2	blue
DHCR24	blue
DAB1-AS1	blue
MYSM1	blue
TM2D1	blue
PATJ	blue
USP1	blue
ANGPTL3	blue
DLEU2L	blue
PGM1	blue
RAVER2	blue
NA	blue
LEPR	blue
MIER1	blue
SERBP1	blue
DIRAS3	blue
LRRC7	blue
PIN1P1	blue
SRSF11	blue
ANKRD13C	blue
ERICH3-AS1	blue
CRYZ	blue
TYW3	blue
ACADM	blue
DLSTP1	blue
MSH4	blue
ZZZ3	blue
NEXN-AS1	blue
DNAJB4	blue
LOC101927434	blue
LOC101927587	blue
LOC101927560	blue
RPF1	blue
DDAH1	blue
COL24A1	blue
ODF2L	blue
GTF2B	blue
RBMXL1	blue
GBP1	blue
GBP7	blue
LRRC8C	blue
SETSIP	blue
EVI5	blue
SNORA66	blue
TMED5	blue
DR1	blue
FNBP1L	blue
DNTTIP2	blue
ABCA4	blue
ABCD3	blue
F3	blue
SLC44A3	blue
CNN3	blue
LOC105378862	blue
RWDD3	blue
MIR137HG	blue
AGL	blue
SLC35A3	blue
MFSD14A	blue
DBT	blue
VCAM1	blue
DPH5	blue
DNAJA1P5	blue
COL11A1	blue
RNPC3	blue
ACTG1P4	blue
SLC25A24	blue
TAF13	blue
TMEM167B	blue
C1orf194	blue
CELSR2	blue
MYBPHL	blue
SORT1	blue
SYPL2	blue
ATXN7L2	blue
CYB561D1	blue
GNAI3	blue
GNAT2	blue
GSTM3	blue
LOC440600	blue
RBM15	blue
LAMTOR5	blue
LRIF1	blue
DRAM2	blue
CHI3L2	blue
PIFO	blue
OVGP1	blue
RAP1A	blue
KCND3	blue
KCND3-IT1	blue
KCND3-AS1	blue
LOC643355	blue
WNT2B	blue
LINC01356	blue
AP4B1-AS1	blue
PTPN22	blue
AP4B1	blue
HIPK1	blue
BCAS2	blue
NRAS	blue
CSDE1	blue
CD101	blue
GDAP2	blue
WDR3	blue
SPAG17	blue
WARS2	blue
LOC101929147	blue
HAO2	blue
HSD3B2	blue
HSD3B1	blue
HSD3BP4	blue
NBPF8	blue
PFN1P2	blue
LOC100996724	blue
EMBP1	blue
RNVU1-18	blue
NBPF15	blue
NA	blue
LOC103091866	blue
NBPF20	blue
LOC101060254	blue
NBPF25P	blue
PDZK1	blue
CD160	blue
POLR3C	blue
PIAS3	blue
ITGA10	blue
RBM8A	blue
POLR3GL	blue
LOC101928979	blue
HYDIN2	blue
LOC105373468	blue
NBPF12	blue
ACP6	blue
GPR89B	blue
PDZK1P1	blue
RNVU1-7	blue
NBPF11	blue
LOC100132057	blue
NBPF9	blue
NBPF19	blue
HIST2H2AB	blue
BOLA1	blue
MTMR11	blue
ANP32E	blue
C1orf54	blue
PRPF3	blue
RPRD2	blue
FALEC	blue
CTSK	blue
PRUNE1	blue
BNIPL	blue
VPS72	blue
POGZ	blue
C2CD4D	blue
THEM4	blue
TCHH	blue
HRNR	blue
FLG-AS1	blue
FLG2	blue
JTB	blue
C1orf43	blue
HAX1	blue
ATP8B2	blue
KRTCAP2	blue
TRIM46	blue
MUC1	blue
THBS3	blue
GBAP1	blue
RUSC1-AS1	blue
POU5F1P4	blue
ASH1L-AS1	blue
DAP3	blue
MSTO2P	blue
GON4L	blue
SNORA80E	blue
SEMA4A	blue
NAXE	blue
ISG20L2	blue
PRCC	blue
ETV3	blue
KIRREL	blue
CADM3-AS1	blue
ACKR1	blue
SLAMF8	blue
IGSF8	blue
LOC729867	blue
DCAF8	blue
PEX19	blue
NHLH1	blue
NCSTN	blue
NIT1	blue
NR1I3	blue
CFAP126	blue
DUSP12	blue
C1orf111	blue
LOC100505795	blue
TMCO1	blue
CD247	blue
ADCY10	blue
BLZF1	blue
SELL	blue
GORAB	blue
PRRC2C	blue
DNM3	blue
SUCO	blue
TNFSF4	blue
LOC100506023	blue
KLHL20	blue
GAS5	blue
GPR52	blue
LOC101928696	blue
SEC16B	blue
LOC730102	blue
TDRD5	blue
QSOX1	blue
LHX4	blue
LHX4-AS1	blue
STX6	blue
SMG7	blue
ARPC5	blue
RGL1	blue
APOBEC4	blue
TRMT1L	blue
OCLM	blue
LOC102724919	blue
PLA2G4A	blue
MIR4426	blue
ASPM	blue
ZBTB41	blue
ZNF281	blue
DDX59	blue
PKP1	blue
ARL8A	blue
LGR6	blue
LOC148709	blue
ADIPOR1	blue
CYB5R1	blue
MYBPH	blue
PRELP	blue
LINC00260	blue
ETNK2	blue
NUCKS1	blue
PM20D1	blue
PFKFB2	blue
YOD1	blue
CD46	blue
MIR29C	blue
MIR29B2	blue
LOC148696	blue
LOC105372883	blue
HSD11B1	blue
IRF6	blue
SYT14	blue
LINC00467	blue
INTS7	blue
TATDN3	blue
VASH2	blue
ANGEL2	blue
RPS6KC1	blue
PTPN14	blue
USH2A	blue
RRP15	blue
LOC102723886	blue
EPRS	blue
IARS2	blue
AURKAPS1	blue
2019-03-01	blue
TAF1A	blue
TAF1A-AS1	blue
AIDA	blue
WDR26	blue
PYCR2	blue
H3F3A	blue
LIN9	blue
PARP1	blue
STUM	blue
COQ8A	blue
NA	blue
LOC105373289	blue
WNT9A	blue
LOC100506571	blue
C1orf145	blue
OBSCN	blue
LOC101927401	blue
TRIM11	blue
TRIM17	blue
DUSP5P1	blue
RAB4A	blue
TAF5L	blue
EGLN1	blue
TSNAX	blue
LOC101927765	blue
TARBP1	blue
IRF2BP2	blue
RBM34	blue
GGPS1	blue
EDARADD	blue
HEATR1	blue
ACTN2	blue
CHRM3-AS2	blue
WDR64	blue
NA	blue
LOC101928068	blue
NA	blue
TFB2M	blue
KIF28P	blue
LINC01341	blue
ZNF695	blue
ZNF496	blue
OR2T8	blue
OR2L8	blue
OR2AK2	blue
OR2L1P	blue
OR2L5	blue
OR2L2	blue
OR2L3	blue
ZNF692	blue
ZMYND11	blue
PRR26	blue
GTPBP4	blue
ADARB2-AS1	blue
PITRM1-AS1	blue
LOC105376501	blue
ITIH2	blue
KIN	blue
TAF3	blue
SFTA1P	blue
LINC00710	blue
CELF2-AS2	blue
CELF2-AS1	blue
UPF2	blue
BEND7	blue
PRPF18	blue
FRMD4A	blue
LOC101928453	blue
C10orf111	blue
RPP38	blue
PPIAP30	blue
FAM171A1	blue
ITGA8	blue
FAM188A	blue
RSU1	blue
CUBN	blue
SLC39A12	blue
MALRD1	blue
CASC10	blue
MLLT10	blue
LOC100130992	blue
COMMD3	blue
SPAG6	blue
LOC100499489	blue
MSRB2	blue
C10orf67	blue
OTUD1	blue
PDSS1	blue
LINC00202-1	blue
ANKRD26	blue
YME1L1	blue
RAB18	blue
SVIL	blue
ZEB1	blue
LOC102031319	blue
CCNY	blue
ZNF33BP1	blue
ZNF33A	blue
LOC441666	blue
ZNF37BP	blue
ZNF487	blue
ZNF485	blue
TMEM72-AS1	blue
TMEM72	blue
ZNF22	blue
AGAP4	blue
NCOA4	blue
GPRIN2	blue
SYT15	blue
BMS1P5	blue
GDF10	blue
AGAP9	blue
LOC102724488	blue
AGAP12P	blue
ERCC6	blue
TIMM23B	blue
AGAP6	blue
IPMK	blue
UBE2D1	blue
TFAM	blue
FAM133CP	blue
PHYHIPL	blue
TMEM26	blue
C10orf107	blue
JMJD1C-AS1	blue
ANXA2P3	blue
LOC101928887	blue
LOC101928961	blue
HERC4	blue
DDX21	blue
VPS26A	blue
HKDC1	blue
AIFM2	blue
TYSND1	blue
PPA1	blue
PCBD1	blue
PSAP	blue
DNAJB12	blue
NUDT13	blue
DNAJC9-AS1	blue
ANXA7	blue
MSS51	blue
SYNPO2L	blue
GLUD1P3	blue
CHCHD1	blue
ZSWIM8	blue
NDST2	blue
AP3M1	blue
ADK	blue
SAMD8	blue
COMTD1	blue
ZNF503-AS2	blue
C10orf11	blue
KCNMA1-AS1	blue
KCNMA1-AS2	blue
KCNMA1-AS3	blue
LINC00856	blue
ZMIZ1-AS1	blue
PPIF	blue
SFTPA1	blue
BEND3P3	blue
NUTM2B	blue
BMS1P21	blue
MBL1P	blue
SFTPD	blue
PLAC9	blue
TSPAN14	blue
LOC101929574	blue
LOC102723703	blue
SH2D4B	blue
NRG3-AS1	blue
WAPL	blue
AGAP11	blue
NUTM2A-AS1	blue
MINPP1	blue
LIPJ	blue
NUDT9P1	blue
PCGF5	blue
TNKS2	blue
IDE	blue
CYP26A1	blue
PDE6C	blue
HELLS	blue
CYP2C8	blue
ACSM6	blue
TCTN3	blue
TLL2	blue
C10orf12	blue
SLIT1-AS1	blue
LOC644215	blue
MARVELD1	blue
GOLGA7B	blue
HPS1	blue
ENTPD7	blue
CUTC	blue
DNMBP	blue
CWF19L1	blue
SNORA12	blue
WNT8B	blue
SEC31B	blue
SEMA4G	blue
MRPL43	blue
PDZD7	blue
POLL	blue
KCNIP2-AS1	blue
C10orf76	blue
HPS6	blue
TRIM8	blue
BORCS7	blue
CNNM2	blue
RPEL1	blue
PDCD11	blue
CALHM2	blue
NEURL1-AS1	blue
OBFC1	blue
SLK	blue
CFAP43	blue
GSTO1	blue
CFAP58-AS1	blue
SORCS3-AS1	blue
SMNDC1	blue
PDCD4	blue
RPL13AP6	blue
ZDHHC6	blue
VTI1A	blue
HABP2	blue
NRAP	blue
AFAP1L2	blue
GFRA1	blue
SLC18A2	blue
PDZD8	blue
EMX2	blue
FAM204A	blue
CACUL1	blue
EIF3A	blue
FAM45A	blue
ATE1	blue
TACC2	blue
CPXM2	blue
ZRANB1	blue
EDRF1	blue
MMP21	blue
MKI67	blue
NA	blue
EBF3	blue
GLRX3	blue
NA	blue
BNIP3	blue
JAKMIP3	blue
DPYSL4	blue
LRRC27	blue
INPP5A	blue
CFAP46	blue
LINC01168	blue
ADGRA1-AS1	blue
ECHS1	blue
PSMD13	blue
EPS8L2	blue
PDDC1	blue
LOC171391	blue
PNPLA2	blue
CRACR2B	blue
CD151	blue
MUC5B	blue
IFITM10	blue
CTSD	blue
MRPL23	blue
TSPAN32	blue
CD81-AS1	blue
TSSC4	blue
KCNQ1	blue
CHRNA10	blue
RRM1	blue
TRIM68	blue
TIMM10B	blue
DNHD1	blue
ILK	blue
GVINP1	blue
EIF3F	blue
LMO1	blue
TRIM66	blue
TMEM9B	blue
SCUBE2	blue
IPO7	blue
ZNF143	blue
MRVI1-AS1	blue
CTR9	blue
EIF4G2	blue
SNORD97	blue
LOC101928053	blue
ZBED5	blue
PDE3B	blue
ABCC8	blue
LDHAL6A	blue
TSG101	blue
SPTY2D1	blue
TMEM86A	blue
IGSF22	blue
NAV2	blue
PRMT3	blue
FANCF	blue
GAS2	blue
LUZP2	blue
MUC15	blue
METTL15	blue
DCDC5	blue
DNAJC24	blue
IMMP1L	blue
ELP4	blue
EIF3M	blue
NAT10	blue
EHF	blue
PDHX	blue
TRAF6	blue
TTC17	blue
HSD17B12	blue
SEC14L1P1	blue
ALKBH3-AS1	blue
ACCSL	blue
ACCS	blue
EXT2	blue
ALX4	blue
LOC399886	blue
SLC35C1	blue
PEX16	blue
MDK	blue
ARFGAP2	blue
NR1H3	blue
LOC101928943	blue
PTPMT1	blue
FAM180B	blue
MTCH2	blue
FNBP4	blue
LOC440040	blue
NA	blue
SLC43A3	blue
TIMM10	blue
SMTNL1	blue
UBE2L6	blue
SERPING1	blue
CLP1	blue
BTBD18	blue
CTNND1	blue
ZFP91	blue
MS4A4A	blue
CCDC86	blue
PTGDR2	blue
ZP1	blue
VWCE	blue
CPSF7	blue
PPP1R32	blue
TMEM258	blue
FADS1	blue
FADS2	blue
FADS3	blue
B3GAT3	blue
GANAB	blue
UBXN1	blue
NXF1	blue
SNHG1	blue
SNORD22	blue
SLC22A6	blue
SLC22A8	blue
SLC22A24	blue
SLC22A25	blue
SLC22A10	blue
SLC22A9	blue
HRASLS5	blue
C11orf84	blue
COX8A	blue
MACROD1	blue
NUDT22	blue
FKBP2	blue
KCNK4	blue
TEX40	blue
TRMT112	blue
CCDC88B	blue
RPS6KA4	blue
PYGM	blue
SF1	blue
MAP4K2	blue
GPHA2	blue
BATF2	blue
ARL2	blue
TM7SF2	blue
MRPL49	blue
SLC22A20	blue
MALAT1	blue
PCNX3	blue
KAT5	blue
RNASEH2C	blue
SNX32	blue
FOSL1	blue
DRAP1	blue
SART1	blue
SF3B2	blue
RAB1B	blue
LOC102724064	blue
SLC29A2	blue
MRPL11	blue
LOC101928069	blue
BBS1	blue
CTSF	blue
CCS	blue
RBM14	blue
RBM4B	blue
NA	blue
C11orf80	blue
KDM2A	blue
LOC100130987	blue
CLCF1	blue
RAD9A	blue
PPP1CA	blue
TBC1D10C	blue
CABP4	blue
AIP	blue
TPCN2	blue
ANO1	blue
CTTN	blue
SHANK2	blue
SHANK2-AS1	blue
ALG1L9P	blue
LOC100128494	blue
LAMTOR1	blue
LINC01537	blue
FAM168A	blue
NA	blue
MRPL48	blue
COA4	blue
PAAF1	blue
UCP3	blue
C2CD3	blue
LOC100287896	blue
THAP12	blue
TSKU	blue
MYO7A	blue
LOC646029	blue
RSF1	blue
THRSP	blue
NDUFC2	blue
ALG8	blue
USP35	blue
NARS2	blue
LOC101928944	blue
PRCP	blue
TMEM126B	blue
EED	blue
HIKESHI	blue
TMEM135	blue
CTSC	blue
GRM5-AS1	blue
NOX4	blue
NAALAD2	blue
CEP295	blue
SCARNA9	blue
SNORD5	blue
SNORA18	blue
MIR1304	blue
TAF1D	blue
MED17	blue
CWC15	blue
KDM4D	blue
ENDOD1	blue
SESN3	blue
LOC100129203	blue
JRKL	blue
BIRC2	blue
DCUN1D5	blue
DYNC2H1	blue
MSANTD4	blue
LOC643923	blue
SLC35F2	blue
ACAT1	blue
NPAT	blue
FDX1	blue
FDXACB1	blue
C11orf1	blue
TIMM8B	blue
BCO2	blue
LOC283140	blue
NCAM1-AS1	blue
ANKK1	blue
DRD2	blue
ZW10	blue
USP28	blue
ZBTB16	blue
C11orf71	blue
REXO2	blue
NXPE1	blue
NXPE4	blue
NXPE2	blue
CADM1	blue
BUD13	blue
ZPR1	blue
PAFAH1B2	blue
PCSK7	blue
CEP164	blue
UBE4A	blue
KMT2A	blue
ARCN1	blue
DDX6	blue
BCL9L	blue
CCDC84	blue
RPL23AP64	blue
USP2	blue
OAF	blue
LOC101929227	blue
TECTA	blue
LOC105369535	blue
C11orf63	blue
ZNF202	blue
VWA5A	blue
VSIG2	blue
LOC101929340	blue
FEZ1	blue
EI24	blue
CHEK1	blue
PATE1	blue
PATE2	blue
PATE3	blue
PATE4	blue
PUS3	blue
LOC338667	blue
FAM118B	blue
LOC101929427	blue
KIRREL3-AS2	blue
TP53AIP1	blue
TMEM45B	blue
NFRKB	blue
ST14	blue
ZBTB44	blue
LOC101929653	blue
NTM-IT	blue
MIR4697HG	blue
IGSF9B	blue
GLB1L3	blue
GLB1L2	blue
LOC283177	blue
B4GALNT3	blue
RAD52	blue
ERC1	blue
DCP1B	blue
CACNA1C-AS4	blue
CACNA1C-IT3	blue
CACNA1C-AS2	blue
CACNA1C-AS1	blue
LOC283440	blue
FOXM1	blue
THCAT155	blue
CRACR2A	blue
RAD51AP1	blue
DYRK4	blue
LOC101929549	blue
SCARNA10	blue
IFFO1	blue
NOP2	blue
ING4	blue
ZNF384	blue
LAG3	blue
P3H3	blue
GNB3	blue
CDCA3	blue
DSTNP2	blue
ATN1	blue
C12orf57	blue
PHB2	blue
C1RL-AS1	blue
RBP5	blue
ACSM4	blue
FAM66C	blue
FAM90A1	blue
FAM86FP	blue
LOC101927905	blue
LINC00937	blue
RIMKLB	blue
A2ML1	blue
PHC1	blue
M6PR	blue
LINC00612	blue
PZP	blue
A2MP1	blue
LOC642846	blue
DDX12P	blue
CLEC2D	blue
CLEC9A	blue
KLRA1P	blue
CREBL2	blue
CDKN1B	blue
GSG1	blue
C12orf60	blue
LOC102724196	blue
RERGL	blue
PLEKHA5	blue
SLCO1C1	blue
PYROXD1	blue
RECQL	blue
LOC101928471	blue
TM7SF3	blue
STK38L	blue
SMCO2	blue
PPFIBP1	blue
REP15	blue
LOC100506606	blue
OVCH1	blue
CAPRIN2	blue
AMN1	blue
ALG10	blue
ALG10B	blue
MUC19	blue
CNTN1	blue
PDZRN4	blue
ZCRB1	blue
TWF1	blue
TMEM117	blue
RACGAP1P	blue
AMIGO2	blue
ZNF641	blue
KANSL2	blue
ADCY6	blue
DDX23	blue
FKBP11	blue
PRKAG1	blue
KMT2D	blue
LMBR1L	blue
TUBA1A	blue
DNAJC22	blue
LOC100335030	blue
PRPF40B	blue
TMBIM6	blue
AQP6	blue
ASIC1	blue
GPD1	blue
CERS5	blue
LARP4	blue
ATF1	blue
TFCP2	blue
DAZAP2	blue
FIGNL2	blue
LOC105369971	blue
GRASP	blue
CSAD	blue
MFSD5	blue
PRR13	blue
PCBP2	blue
PCBP2-OT1	blue
MAP3K12	blue
ATP5G2	blue
CALCOCO1	blue
SMUG1	blue
HNRNPA1	blue
COPZ1	blue
ZNF385A	blue
METTL7B	blue
ITGA7	blue
BLOC1S1	blue
CD63	blue
SARNP	blue
DNAJC14	blue
DGKA	blue
PMEL	blue
RAB5B	blue
IKZF4	blue
COQ10A	blue
PTGES3	blue
STAT6	blue
LRP1	blue
STAC3	blue
R3HDM2	blue
GLI1	blue
DDIT3	blue
DTX3	blue
SLC26A10	blue
OS9	blue
2019-03-09	blue
METTL1	blue
AVIL	blue
LOC100506844	blue
DPY19L2	blue
TMEM5	blue
C12orf66	blue
XPOT	blue
GNS	blue
LLPH	blue
TMBIM4	blue
DYRK2	blue
SLC35E3	blue
YEATS4	blue
MYRFL	blue
ZFC3H1	blue
THAP2	blue
TMEM19	blue
RAB21	blue
CAPS2	blue
GLIPR1L1	blue
NAP1L1	blue
E2F7	blue
NAV3	blue
PTPRQ	blue
LOC105369869	blue
LOC102724663	blue
CCDC59	blue
C12orf29	blue
NA	blue
LUM	blue
EEA1	blue
CEP83	blue
NR2C1	blue
FGD6	blue
USP44	blue
PGAM1P5	blue
SNRPF	blue
LTA4H	blue
APAF1	blue
LOC101928937	blue
FAM71C	blue
GOLGA2P5	blue
ACTR6	blue
DEPDC4	blue
GAS2L3	blue
SYCP3	blue
NA	blue
STAB2	blue
TXNRD1	blue
EID3	blue
C12orf45	blue
ALDH1L2	blue
LOC100505978	blue
TMEM263	blue
LOC101929162	blue
FICD	blue
USP30	blue
ALKBH2	blue
GIT2	blue
IFT81	blue
ARPC3	blue
FAM109A	blue
BRAP	blue
MAPKAPK5-AS1	blue
ADAM1A	blue
ERP29	blue
PTPN11	blue
CFAP73	blue
DDX54	blue
SDSL	blue
LINC00173	blue
MAP1LC3B2	blue
C12orf49	blue
FBXW8	blue
LOC100506551	blue
NOS1	blue
CCDC60	blue
BICDL1	blue
RNU4-2	blue
TRIAP1	blue
GATC	blue
SRSF9	blue
COQ5	blue
RNF10	blue
SPPL3	blue
KDM2B	blue
TMEM120B	blue
SETD1B	blue
PSMD9	blue
WDR66	blue
MLXIP	blue
DIABLO	blue
CLIP1	blue
CLIP1-AS1	blue
ZCCHC8	blue
RSRC2	blue
KNTC1	blue
CCDC62	blue
ABCB9	blue
ARL6IP4	blue
MPHOSPH9	blue
C12orf65	blue
NA	blue
RILPL2	blue
LOC101927415	blue
DDX55	blue
EIF2B1	blue
GTF2H3	blue
TCTN2	blue
CCDC92	blue
NCOR2	blue
UBC	blue
LINC00508	blue
SLC15A4	blue
LOC101927735	blue
PUS1	blue
EP400	blue
EP400NL	blue
DDX51	blue
NOC4L	blue
LOC101928416	blue
FBRSL1	blue
POLE	blue
ANKLE2	blue
CHFR	blue
ZNF605	blue
ZNF140	blue
ZNF891	blue
ZNF10	blue
ZNF268	blue
ANKRD26P3	blue
MPHOSPH8	blue
PSPC1	blue
ZMYM2	blue
EEF1AKMT1	blue
XPO4	blue
MICU2	blue
SGCG	blue
LINC00327	blue
MIPEP	blue
CENPJ	blue
TPTE2P1	blue
MTMR6	blue
NUP58	blue
USP12	blue
MTIF3	blue
ATP5EP2	blue
POMP	blue
MTUS2	blue
MTUS2-AS1	blue
SLC7A1	blue
UBL3	blue
USPL1	blue
B3GLCT	blue
EEF1DP3	blue
FRY-AS1	blue
N4BP2L1	blue
MINOS1P1	blue
N4BP2L2-IT2	blue
KL	blue
RFC3	blue
MAB21L1	blue
SPG20	blue
RFXAP	blue
POSTN	blue
COG6	blue
WBP4	blue
MTRF1	blue
DNAJC15	blue
ENOX1-AS2	blue
LOC105370297	blue
TSC22D1-AS1	blue
NUFIP1	blue
GTF2F2	blue
KCTD4	blue
TPT1	blue
TPT1-AS1	blue
LRCH1	blue
RB1	blue
RCBTB2	blue
FNDC3A	blue
SETDB2	blue
EBPL	blue
TRIM13	blue
ST13P4	blue
LINC00282	blue
ATP7B	blue
ALG11	blue
UTP14C	blue
BORA	blue
DIS3	blue
COMMD6	blue
MYCBP2-AS1	blue
RBM26	blue
LOC101927216	blue
SLITRK5	blue
GPC6	blue
DZIP1	blue
DNAJC3	blue
FARP1	blue
DOCK9-AS2	blue
GPR18	blue
FKSG29	blue
CLYBL	blue
NALCN-AS1	blue
NALCN	blue
MIR4705	blue
FGF14-IT1	blue
FGF14-AS1	blue
FGF14-AS2	blue
CCDC168	blue
KDELC1	blue
METTL21EP	blue
MIR1267	blue
FAM155A-IT1	blue
TNFSF13B	blue
IRS2	blue
LOC101060553	blue
SOX1	blue
F10	blue
LOC102724474	blue
PROZ	blue
PCID2	blue
LOC101928841	blue
TFDP1	blue
GAS6-AS1	blue
GAS6	blue
SALL2	blue
DAD1	blue
MRPL52	blue
RBM23	blue
PRMT5	blue
AJUBA	blue
PSMB5	blue
C14orf119	blue
PABPN1	blue
ZFHX2	blue
AP1G2	blue
LOC102724814	blue
DHRS4L1	blue
CARMIL3	blue
PSME1	blue
PSME2	blue
REC8	blue
TM9SF1	blue
TINF2	blue
TGM1	blue
NOP9	blue
LTB4R	blue
NFATC4	blue
NYNRIN	blue
SDR39U1	blue
FOXG1-AS1	blue
G2E3	blue
SCFD1	blue
HECTD1	blue
SRP54	blue
PPP2R3C	blue
C14orf28	blue
KLHL28	blue
FAM179B	blue
PRPF39	blue
FKBP3	blue
MIS18BP1	blue
MGAT2	blue
NEMF	blue
RN7SL2	blue
ARF6	blue
LINC01599	blue
SAV1	blue
NIN	blue
TRIM9	blue
TMX1	blue
FRMD6	blue
FRMD6-AS1	blue
TXNDC16	blue
CGRRF1	blue
WDHD1	blue
MAPK1IP1L	blue
LINC00520	blue
TMEM260	blue
EXOC5	blue
SLC35F4	blue
PSMA3	blue
ARID4A	blue
TIMM9	blue
DAAM1	blue
GPR135	blue
L3HYPDH	blue
JKAMP	blue
CCDC175	blue
LRRC9	blue
PCNX4	blue
DHRS7	blue
PPM1A	blue
SLC38A6	blue
SNAPC1	blue
RHOJ	blue
ESR2	blue
ZBTB25	blue
CHURC1	blue
FNTB	blue
LOC100506321	blue
LINC00238	blue
FAM71D	blue
MPP5	blue
PIGH	blue
RDH11	blue
DCAF5	blue
ERH	blue
SLC39A9	blue
LOC100289511	blue
ADAM21	blue
ADAM20P1	blue
ADAM20	blue
LOC105370706	blue
LOC145474	blue
NUMB	blue
HEATR4	blue
ABCD4	blue
ISCA2	blue
LTBP2	blue
YLPM1	blue
RPS6KL1	blue
PGF	blue
EIF2B2	blue
TMED10	blue
C14orf1	blue
LOC105370579	blue
TMEM63C	blue
AHSA1	blue
ALKBH1	blue
ADCK1	blue
GALC	blue
FOXN3	blue
EFCAB11	blue
LOC101928909	blue
RPS6KA5	blue
GPR68	blue
CCDC88C	blue
CPSF2	blue
SLC24A4	blue
LOC105370707	blue
UBR7	blue
SERPINA3	blue
AK7	blue
EVL	blue
DEGS2	blue
MEG3	blue
RTL1	blue
MEG8	blue
SNORD113-1	blue
SNORD113-8	blue
SNORD114-10	blue
SNORD114-21	blue
MEG9	blue
DIO3	blue
MOK	blue
CINP	blue
TNFAIP2	blue
EIF5	blue
SNORA28	blue
MARK3	blue
PPP1R13B	blue
KIF26A	blue
MTA1	blue
CRIP1	blue
LOC646214	blue
NIPA1	blue
NIPA2	blue
PWRN2	blue
NPAP1	blue
SNORD109A	blue
SNORD116-1	blue
SNORD116-2	blue
SNORD116-3	blue
SNORD116-4	blue
SNORD116-5	blue
SNORD116-6	blue
SNORD116-7	blue
SNORD116-9	blue
SNORD116-12	blue
SNORD116-17	blue
SNORD116-20	blue
SNORD116-23	blue
SNORD116-25	blue
SNORD116-28	blue
SNORD116-29	blue
SNORD116-30	blue
IPW	blue
PWAR1	blue
SNORD115-2	blue
SNORD115-4	blue
SNORD115-6	blue
SNORD115-8	blue
SNORD115-9	blue
SNORD115-11	blue
SNORD115-12	blue
SNORD115-13	blue
SNORD115-14	blue
SNORD115-15	blue
SNORD115-17	blue
SNORD115-20	blue
SNORD115-21	blue
SNORD115-22	blue
SNORD115-25	blue
SNORD115-26	blue
SNORD115-27	blue
SNORD115-35	blue
SNORD115-36	blue
SNORD115-37	blue
SNORD115-43	blue
SNORD115-45	blue
SNORD115-46	blue
GABRG3-AS1	blue
GOLGA6L7P	blue
SLC12A6	blue
GOLGA8A	blue
GOLGA8B	blue
AQR	blue
SPRED1	blue
C15orf54	blue
LOC105370941	blue
C15orf56	blue
INAFM2	blue
BAHD1	blue
C15orf57	blue
RAD51	blue
DNAJC17	blue
C15orf62	blue
LOC105370943	blue
LTK	blue
RPAP1	blue
MAPKBP1	blue
JMJD7	blue
TMEM87A	blue
ZNF106	blue
HAUS2	blue
LCMT2	blue
STRC	blue
CATSPER2	blue
SERINC4	blue
MFAP1	blue
CTDSPL2	blue
EIF3J-AS1	blue
SORD	blue
SLC28A2	blue
SPATA5L1	blue
SLC30A4	blue
SEMA6D	blue
CEP152	blue
EID1	blue
COPS2	blue
GALK2	blue
NDUFAF4P1	blue
DTWD1	blue
USP8	blue
DCAF13P3	blue
MYO5C	blue
RSL24D1	blue
C15orf65	blue
RFX7	blue
GTF2A2	blue
RORA-AS1	blue
RORA-AS2	blue
MGC15885	blue
LACTB	blue
USP3-AS1	blue
FBXL22	blue
OAZ2	blue
RBPMS2	blue
PIF1	blue
ANKDD1A	blue
SPG21	blue
UBAP1L	blue
CLPX	blue
CILP	blue
RNU5A-1	blue
IGDCC3	blue
VWA9	blue
DENND4A	blue
DIS3L	blue
TIPIN	blue
IQCH	blue
SKOR1	blue
ITGA11	blue
SPESP1	blue
TLE3	blue
LARP6	blue
SENP8	blue
MIR630	blue
BBS4	blue
ADPGK	blue
REC114	blue
NPTN-IT1	blue
CD276	blue
PML	blue
ARID3B	blue
EDC3	blue
CYP1A1	blue
CSK	blue
ULK3	blue
MPI	blue
LOC105376731	blue
COMMD4	blue
NEIL1	blue
MAN2C1	blue
SIN3A	blue
DNM1P35	blue
UBE2Q2	blue
FBXO22	blue
TSPAN3	blue
PEAK1	blue
LINGO1-AS1	blue
LINGO1-AS2	blue
SH2D7	blue
CTSH	blue
TMED3	blue
ZFAND6	blue
LINC01314	blue
LOC101929586	blue
MESDC1	blue
IL16	blue
TMC3	blue
EFL1	blue
SAXO2	blue
GOLGA6L9	blue
GOLGA2P10	blue
CPEB1-AS1	blue
SNHG21	blue
FSD2	blue
WHAMM	blue
FAM103A1	blue
BTBD1	blue
EFTUD1P1	blue
UBE2Q2P1	blue
SCAND2P	blue
ALPK3	blue
LOC101929679	blue
KLHL25	blue
AGBL1	blue
NTRK3-AS1	blue
LINC01586	blue
HAPLN3	blue
NA	blue
FANCI	blue
MIR9-3HG	blue
RHCG	blue
LINC00928	blue
TICRR	blue
PEX11A	blue
WDR93	blue
MESP1	blue
TTLL13P	blue
ZNF774	blue
UNC45A	blue
HDDC3	blue
NA	blue
LINC00930	blue
CHD2	blue
RGMA	blue
NR2F2	blue
IRAIN	blue
IGF1R	blue
PGPEP1L	blue
LRRC28	blue
SPATA41	blue
LINS1	blue
ASB7	blue
LOC101927751	blue
LRRK1	blue
LOC105371026	blue
VIMP	blue
RHBDF1	blue
NPRL3	blue
LUC7L	blue
RGS11	blue
PDIA2	blue
LOC100134368	blue
NME4	blue
RAB11FIP3	blue
PIGQ	blue
RHOT2	blue
JMJD8	blue
HAGHL	blue
NARFL	blue
CHTF18	blue
BAIAP3	blue
MRPS34	blue
EME2	blue
SPSB3	blue
SNORA64	blue
NOXO1	blue
GFER	blue
RAB26	blue
BRICD5	blue
E4F1	blue
ECI1	blue
ABCA17P	blue
C16orf59	blue
LOC729652	blue
ATP6V0C	blue
AMDHD2	blue
LOC652276	blue
FLJ42627	blue
ERVK13-1	blue
SRRM2	blue
TCEB2	blue
KREMEN2	blue
LINC00514	blue
MMP25-AS1	blue
ZNF205-AS1	blue
ZNF213-AS1	blue
ZNF200	blue
LINC00921	blue
MTRNR2L4	blue
ZNF174	blue
NLRC3	blue
DNASE1	blue
CREBBP	blue
UBALD1	blue
ANKS3	blue
C16orf71	blue
ZNF500	blue
NAGPA	blue
ALG1	blue
EEF2KMT	blue
METTL22	blue
TEKT5	blue
NUBP1	blue
TVP23A	blue
TXNDC11	blue
RSL1D1	blue
GSPT1	blue
PARN	blue
NPIPA3	blue
NPIPA1	blue
PKD1P6	blue
ABCC1	blue
PKD1P1	blue
XYLT1	blue
SMG1	blue
COQ7	blue
GDE1	blue
DCUN1D3	blue
LYRM1	blue
DNAH3	blue
ANKS4B	blue
NPIPB3	blue
METTL9	blue
RRN3P1	blue
PDZD9	blue
VWA3A	blue
SDR42E2	blue
EEF2K	blue
RRN3P3	blue
NPIPB5	blue
COG7	blue
GGA2	blue
PLK1	blue
LINC01567	blue
TNRC6A	blue
LOC554206	blue
LCMT1-AS2	blue
ZKSCAN2	blue
KDM8	blue
GSG1L	blue
NA	blue
SULT1A1	blue
TUFM	blue
ATP2A1	blue
LAT	blue
NA	blue
SNX29P2	blue
NPIPB11	blue
SMG1P2	blue
QPRT	blue
MAZ	blue
CORO1A	blue
SMG1P5	blue
CD2BP2	blue
ZNF785	blue
LOC730183	blue
SRCAP	blue
ZNF629	blue
FBXL19-AS1	blue
SETD1A	blue
PRSS53	blue
BCKDK	blue
FUS	blue
ARMC5	blue
CLUHP3	blue
ZNF267	blue
SHCBP1	blue
PHKB	blue
LONP2	blue
SIAH1	blue
CNEP1R1	blue
AKTIP	blue
AMFR	blue
OGFOD1	blue
SLC12A3	blue
FAM192A	blue
ARL2BP	blue
KIFC3	blue
USB1	blue
SETD6	blue
CNOT1	blue
SLC38A7	blue
TK2	blue
CMTM2	blue
NAE1	blue
RRAD	blue
FAM96B	blue
CES3	blue
C16orf70	blue
HSF4	blue
KIAA0895L	blue
EXOC3L1	blue
E2F4	blue
TMEM208	blue
HSD11B2	blue
AGRP	blue
LOC100505942	blue
CTCF	blue
ACD	blue
ENKD1	blue
RANBP10	blue
TSNAXIP1	blue
CENPT	blue
THAP11	blue
NUTF2	blue
DDX28	blue
DUS2	blue
SLC7A6	blue
PRMT7	blue
CHTF8	blue
COG8	blue
NIP7	blue
NOB1	blue
SMG1P7	blue
DDX19A	blue
COG4	blue
VAC14-AS1	blue
HYDIN	blue
CMTR2	blue
MARVELD3	blue
AP1G1	blue
TXNL4B	blue
PMFBP1	blue
LINC01572	blue
LOC283922	blue
GLG1	blue
ZNRF1	blue
CFDP1	blue
CHST5	blue
ADAT1	blue
KARS	blue
DUXB	blue
NUDT7	blue
CMC2	blue
CENPN	blue
BCO1	blue
GAN	blue
MIR4720	blue
LOC100129617	blue
LOC101928446	blue
LOC101928417	blue
DNAAF1	blue
ATP2C2	blue
TLDC1	blue
KLHL36	blue
C16orf95	blue
ZCCHC14	blue
LOC101928737	blue
LOC100129215	blue
KLHDC4	blue
LOC400553	blue
ZNF469	blue
ZFPM1	blue
MVD	blue
CTU2	blue
LOC100289580	blue
LOC339059	blue
CDT1	blue
APRT	blue
TRAPPC2L	blue
PABPN1L	blue
LOC100129697	blue
ACSF3	blue
LINC00304	blue
NA	blue
LOC100287036	blue
LOC101927817	blue
SPG7	blue
SPATA33	blue
CDK10	blue
SPATA2L	blue
VPS9D1-AS1	blue
FANCA	blue
SPIRE2	blue
NA	blue
MC1R	blue
DEF8	blue
GAS8	blue
GAS8-AS1	blue
URAHP	blue
FAM57A	blue
YWHAE	blue
SMYD4	blue
RPA1	blue
TSR1	blue
SGSM2	blue
LOC284009	blue
LOC101927911	blue
P2RX5-TAX1BP3	blue
ITGAE	blue
ZZEF1	blue
UBE2G1	blue
MYBBP1A	blue
PELP1	blue
ARRB2	blue
PSMB6	blue
MINK1	blue
CHRNE	blue
GP1BA	blue
RNF167	blue
ENO3	blue
SLC52A1	blue
LOC101928000	blue
LOC100130950	blue
NUP88	blue
C1QBP	blue
FAM64A	blue
KIAA0753	blue
TXNDC17	blue
C17orf100	blue
SLC13A5	blue
ALOX12P2	blue
SLC16A13	blue
SLC16A11	blue
GABARAP	blue
CTDNEP1	blue
ELP5	blue
SLC2A4	blue
YBX2	blue
TNK1	blue
NLGN2	blue
SLC35G6	blue
SENP3	blue
SNORA67	blue
MPDU1	blue
FXR2	blue
ATP1B2	blue
WRAP53	blue
DNAH2	blue
TMEM88	blue
LOC284023	blue
GUCY2D	blue
ALOX15B	blue
ALOXE3	blue
HES7	blue
PER1	blue
CTC1	blue
STX8	blue
RCVRN	blue
[truncated: 2,973 more rows]

## Sheet: Yellow
allLLIDs	moduleColors
CPTP	yellow
DVL1	yellow
TMEM240	yellow
FNDC10	yellow
SKI	yellow
GPR153	yellow
RERE	yellow
TARDBP	yellow
PLEKHM2	yellow
RSG1	yellow
ARHGEF10L	yellow
IGSF21	yellow
HNRNPR	yellow
LYPLA2	yellow
MTFR1L	yellow
EXTL1	yellow
HMGN2	yellow
AHDC1	yellow
OPRD1	yellow
SNRNP40	yellow
ADGRB2	yellow
KIAA1522	yellow
DLGAP3	yellow
EVA1B	yellow
LSM10	yellow
ZNF684	yellow
B4GALT2	yellow
FAAH	yellow
LRP8	yellow
GLIS1	yellow
SSBP3	yellow
ALG6	yellow
FPGT	yellow
MTF2	yellow
PTBP2	yellow
KCNC4	yellow
FAM212B	yellow
HIPK1-AS1	yellow
ANKRD34A	yellow
PLEKHO1	yellow
CELF3	yellow
DENND4B	yellow
PMVK	yellow
GPR161	yellow
LOC101928596	yellow
METTL18	yellow
RC3H1	yellow
TOR3A	yellow
KIAA1614	yellow
GLUL	yellow
TSEN15	yellow
KIF21B	yellow
PPP1R12B	yellow
PLEKHA6	yellow
LRRN2	yellow
PLXNA2	yellow
RCOR3	yellow
GUK1	yellow
C1orf131	yellow
FMN2	yellow
HNRNPU	yellow
KIF26B	yellow
BMI1	yellow
ZNF503	yellow
PPP1R3C	yellow
BTAF1	yellow
OPALIN	yellow
LCOR	yellow
SFRP5	yellow
PSD	yellow
NEURL1	yellow
SFR1	yellow
WDR11	yellow
FANK1	yellow
TCERG1L	yellow
PWWP2B	yellow
ADGRA1	yellow
KNDC1	yellow
ZNF511	yellow
DEAF1	yellow
CEND1	yellow
SLC25A22	yellow
POLR2L	yellow
AP2A2	yellow
BRSK2	yellow
PARVA	yellow
FAR1	yellow
KCNC1	yellow
SAAL1	yellow
FJX1	yellow
TP53I11	yellow
PRDM11	yellow
CHST1	yellow
DGKZ	yellow
C1QTNF4	yellow
RTN4RL2	yellow
TMEM132A	yellow
SYT7	yellow
DAGLA	yellow
UQCC3	yellow
C11orf95	yellow
GPR137	yellow
BAD	yellow
ESRRA	yellow
NRXN2	yellow
MEN1	yellow
VPS51	yellow
ZNHIT2	yellow
FAM89B	yellow
CCDC85B	yellow
C11orf68	yellow
PACS1	yellow
CNIH2	yellow
LRFN4	yellow
GRK2	yellow
ANKRD13D	yellow
PITPNM1	yellow
ARHGEF17	yellow
ARRB1	yellow
GDPD5	yellow
UVRAG	yellow
AMOTL1	yellow
MTMR2	yellow
KBTBD3	yellow
IQSEC3	yellow
FBXL14	yellow
CD27-AS1	yellow
PIANP	yellow
PTMS	yellow
PUS7L	yellow
KCNH3	yellow
SLC11A2	yellow
POU6F1	yellow
PPP1R1A	yellow
KIF5A	yellow
AGAP2	yellow
MON2	yellow
CNOT2	yellow
HCFC2	yellow
SSH1	yellow
C12orf76	yellow
NAA25	yellow
DTX1	yellow
HNF1A	yellow
ANAPC5	yellow
RHOF	yellow
PITPNM2	yellow
MMP17	yellow
ULK1	yellow
ZNF84	yellow
WASF3	yellow
HMGB1	yellow
MRPS31	yellow
COG3	yellow
THSD1	yellow
TBC1D4	yellow
SPRY2	yellow
UBAC2-AS1	yellow
TPP2	yellow
ING1	yellow
ANKRD10	yellow
ZNF219	yellow
JPH4	yellow
FOXG1	yellow
SLC25A21-AS1	yellow
DNAAF2	yellow
ATG14	yellow
CCDC177	yellow
SRSF5	yellow
GPATCH2L	yellow
IRF2BPL	yellow
TTC7B	yellow
CCDC85C	yellow
HHIPL1	yellow
EML1	yellow
BEGAIN	yellow
TRAF3	yellow
APOPT1	yellow
SIVA1	yellow
CEP170B	yellow
JAG2	yellow
BTBD6	yellow
CRIP2	yellow
TMEM121	yellow
C15orf41	yellow
DISP2	yellow
ZNF280D	yellow
POLR2M	yellow
ANP32A	yellow
C15orf59	yellow
ISLR2	yellow
LINGO1	yellow
CIB2	yellow
FURIN	yellow
ADAMTS17	yellow
TMEM8A	yellow
CAPN15	yellow
RAB40C	yellow
WDR24	yellow
FBXL16	yellow
RPUSD1	yellow
CACNA1H	yellow
UBE2I	yellow
UNKL	yellow
CLCN7	yellow
MAPK8IP3	yellow
NUBP2	yellow
ZNF598	yellow
TRAF7	yellow
CASKIN1	yellow
MLST8	yellow
RNPS1	yellow
ABCA3	yellow
TBC1D24	yellow
FLYWCH2	yellow
FLYWCH1	yellow
ZNF213	yellow
NAA60	yellow
ADCY9	yellow
SBK1	yellow
TAOK2	yellow
FAM57B	yellow
YPEL3	yellow
MAPK3	yellow
ZNF771	yellow
FBXL19	yellow
ZNF668	yellow
HEATR3	yellow
TOX3	yellow
DOK4	yellow
MMP15	yellow
BEAN1	yellow
FAM65A	yellow
CARMIL2	yellow
PARD6A	yellow
SMPD3	yellow
ST3GAL2	yellow
CMIP	yellow
WFDC1	yellow
FBXO31	yellow
JPH3	yellow
SNAI3-AS1	yellow
SNAI3	yellow
CHMP1A	yellow
DBNDD1	yellow
RFLNB	yellow
CRK	yellow
RTN4RL1	yellow
MNT	yellow
CLUH	yellow
CAMTA2	yellow
NEURL4	yellow
ZBTB4	yellow
BORCS6	yellow
ZNF18	yellow
MPRIP	yellow
RAI1	yellow
KCNJ12	yellow
TNFAIP1	yellow
GIT1	yellow
RASL10B	yellow
PCGF2	yellow
LASP1	yellow
STAC2	yellow
NEUROD2	yellow
PNMT	yellow
RARA	yellow
COASY	yellow
FAM171A2	yellow
FMNL1	yellow
RPRML	yellow
TBKBP1	yellow
SAMD14	yellow
PPP1R9B	yellow
EPN3	yellow
TSPOAP1-AS1	yellow
HEATR6	yellow
FTSJ3	yellow
DDX5	yellow
MIR3064	yellow
MGAT5B	yellow
RBFOX3	yellow
BAIAP2	yellow
MCRIP1	yellow
MAFG	yellow
GPS1	yellow
FASN	yellow
CSNK1D	yellow
FOXK2	yellow
LPIN2	yellow
TMEM200C	yellow
CTIF	yellow
LINC00909	yellow
PQLC1	yellow
C2CD4C	yellow
TPGS1	yellow
CDC34	yellow
BSG	yellow
HCN2	yellow
PALM	yellow
STK11	yellow
CBARP	yellow
ATP5D	yellow
APC2	yellow
MBD3	yellow
REXO1	yellow
KLF16	yellow
CSNK1G2	yellow
BTBD2	yellow
LMNB2	yellow
THOP1	yellow
TLE2	yellow
GNA11	yellow
NCLN	yellow
CACTIN	yellow
PIP5K1C	yellow
ZBTB7A	yellow
MAP2K2	yellow
CCDC94	yellow
SH3GL1	yellow
HDGFRP2	yellow
SEMA6B	yellow
TNFAIP8L1	yellow
FEM1A	yellow
TINCR	yellow
HSD11B1L	yellow
MLLT1	yellow
ALKBH7	yellow
SLC25A23	yellow
ZNF358	yellow
CAMSAP3	yellow
PRR36	yellow
CTXN1	yellow
CD320	yellow
MRPL4	yellow
PDE4A	yellow
CARM1	yellow
YIPF2	yellow
C19orf52	yellow
PLPPR2	yellow
ZNF439	yellow
TNPO2	yellow
NACC1	yellow
MISP3	yellow
ADGRL1	yellow
WIZ	yellow
SLC35E1	yellow
NR2F6	yellow
ABHD8	yellow
TMEM221	yellow
MAP1S	yellow
CCDC124	yellow
KCNN1	yellow
PIK3R2	yellow
SSBP4	yellow
FKBP8	yellow
C19orf60	yellow
CRLF1	yellow
KLHL26	yellow
CRTC1	yellow
UPF1	yellow
GATAD2A	yellow
ZNF253	yellow
ZNF254	yellow
ZNF507	yellow
RHPN2	yellow
LRP3	yellow
SLC7A10	yellow
CHST8	yellow
USF2	yellow
LRFN3	yellow
ZNF146	yellow
ZFP14	yellow
ZNF529	yellow
ZNF568	yellow
ZNF571	yellow
DPF1	yellow
RINL	yellow
LRFN1	yellow
DYRK1B	yellow
MAP3K10	yellow
HIPK4	yellow
GRIK5	yellow
ZNF574	yellow
CIC	yellow
MEGF8	yellow
LOC100505715	yellow
ZNF155	yellow
ZNF224	yellow
ZNF285	yellow
BCAM	yellow
PPP1R37	yellow
MARK4	yellow
RTN2	yellow
IRF2BP1	yellow
MYPOP	yellow
NOVA2	yellow
STRN4	yellow
FKRP	yellow
NPAS1	yellow
TMEM160	yellow
PLA2G4C	yellow
GRIN2D	yellow
KCNJ14	yellow
LMTK3	yellow
SPHK2	yellow
SCAF1	yellow
KCNC3	yellow
LRRC4B	yellow
SHANK1	yellow
IGLON5	yellow
ZNF415	yellow
PPP6R1	yellow
BRSK1	yellow
UBE2S	yellow
CCDC106	yellow
EPN1	yellow
ZNF787	yellow
ZNF460	yellow
ZNF132	yellow
TRAPPC12	yellow
GDF7	yellow
KLHL29	yellow
MPV17	yellow
GTF3C2	yellow
FOSL2	yellow
BIRC6	yellow
CDKL4	yellow
EML4	yellow
KCNK12	yellow
BCL11A	yellow
EMX1	yellow
FBXO41	yellow
ANKRD36BP2	yellow
AFF3	yellow
NCK2	yellow
SH3RF3-AS1	yellow
SH3RF3	yellow
WDR33	yellow
HS6ST1	yellow
RAB6C-AS1	yellow
RAB6C	yellow
MZT2A	yellow
CCNT2	yellow
LYPD6	yellow
RIF1	yellow
GCA	yellow
DLX2	yellow
SCRN3	yellow
SESTD1	yellow
OSGEPL1	yellow
TYW5	yellow
NRP2	yellow
LANCL1	yellow
CDK5R2	yellow
CHPF	yellow
IRS1	yellow
LINC00471	yellow
GPC1	yellow
CAPN10	yellow
KIF1A	yellow
THAP4	yellow
SCRT2	yellow
FAM110A	yellow
SNPH	yellow
SIRPA	yellow
STK35	yellow
LZTS3	yellow
C20orf27	yellow
CRNKL1	yellow
TRPC4AP	yellow
MMP24	yellow
SCAND1	yellow
DLGAP4	yellow
C20orf24	yellow
SRC	yellow
PPP1R16B	yellow
EMILIN3	yellow
SPATA2	yellow
KCNG1	yellow
HRH3	yellow
RPS21	yellow
CHRNA4	yellow
KCNQ2	yellow
ZBTB46	yellow
NCAM2	yellow
ITSN1	yellow
PDXK	yellow
DGCR5	yellow
GNB1L	yellow
ZDHHC8	yellow
RTN4R	yellow
DGCR6L	yellow
THAP7	yellow
YDJC	yellow
PPM1F	yellow
BCR	yellow
KIAA1671	yellow
TPST2	yellow
RHBDD3	yellow
GAS2L1	yellow
NF2	yellow
TBC1D10A	yellow
SLC35E4	yellow
LINC01521	yellow
RASD2	yellow
ELFN2	yellow
ANKRD54	yellow
CBX6	yellow
CBX7	yellow
MGAT3	yellow
RPS19BP1	yellow
CACNA1I	yellow
MKL1	yellow
ZC3H7B	yellow
CSDC2	yellow
LINC00634	yellow
TTLL12	yellow
PRR5	yellow
FAM19A5	yellow
PANX2	yellow
SBF1	yellow
SHANK3	yellow
PRRT3	yellow
IQSEC1	yellow
CSPG5	yellow
KLHDC8B	yellow
GPX1	yellow
BSN	yellow
BAP1	yellow
CEP97	yellow
PLXNA1	yellow
MGLL	yellow
H1FX	yellow
NPHP3-ACAD11	yellow
EPHB1	yellow
C3orf58	yellow
IFT80	yellow
TERC	yellow
MFN1	yellow
MCF2L2	yellow
CAMK2N2	yellow
EIF4G1	yellow
ETV5	yellow
DGKG	yellow
TBCCD1	yellow
TNK2	yellow
GAK	yellow
CTBP1	yellow
NAT8L	yellow
MXD4	yellow
ZFYVE28	yellow
LOC285484	yellow
WFS1	yellow
TBC1D1	yellow
ATP8A1	yellow
EXOC1	yellow
UBA6	yellow
SHROOM3	yellow
PRDM8	yellow
HNRNPDL	yellow
CENPE	yellow
TRIM2	yellow
2019-03-01	yellow
MTRR	yellow
PDZD2	yellow
MAST4	yellow
NA	yellow
PAPD4	yellow
CCNH	yellow
NR2F1	yellow
CCDC112	yellow
COMMD10	yellow
DMXL1	yellow
HSD17B4	yellow
FNIP1	yellow
FAM53C	yellow
PCDHB3	yellow
SYNPO	yellow
ZBED8	yellow
RNF44	yellow
TSPAN17	yellow
LINC01574	yellow
UNC5A	yellow
DBN1	yellow
N4BP3	yellow
COL23A1	yellow
HNRNPH1	yellow
SERPINB9P1	yellow
C6orf201	yellow
CARMIL1	yellow
NUDT3	yellow
FRS3	yellow
UBR2	yellow
GLTSCR1L	yellow
SRF	yellow
TTBK1	yellow
ZNF451	yellow
UFL1	yellow
SOBP	yellow
NR2E1	yellow
NT5DC1	yellow
MCM9	yellow
MED23	yellow
HBS1L	yellow
BCLAF1	yellow
MAP3K5	yellow
LTV1	yellow
UST	yellow
AGPAT4	yellow
ADAP1	yellow
GPER1	yellow
CHST12	yellow
IQCE	yellow
TTYH3	yellow
FOXK1	yellow
RADIL	yellow
SLC29A4	yellow
TNRC18	yellow
FBXL18	yellow
CYTH3	yellow
ZNF853	yellow
C1GALT1	yellow
LOC101927391	yellow
AHR	yellow
FAM221A	yellow
DKFZP586I1420	yellow
ZMIZ2	yellow
ZNF92	yellow
TYW1	yellow
GNAI1	yellow
KIAA1324L	yellow
TAF6	yellow
NYAP1	yellow
TFR2	yellow
SH2B2	yellow
ORAI2	yellow
LRWD1	yellow
COG5	yellow
LRRC4	yellow
ZNF777	yellow
ZNF746	yellow
REPIN1	yellow
LOC728743	yellow
KCNH2	yellow
AGAP3	yellow
MFHAS1	yellow
LZTS1	yellow
RHOBTB2	yellow
ESCO2	yellow
ZNF703	yellow
SLCO5A1	yellow
OTUD6B	yellow
EMC2	yellow
ST3GAL1	yellow
SLC45A4	yellow
ADGRB1	yellow
ARC	yellow
HSF1	yellow
SCRT1	yellow
VPS28	yellow
KIFC2	yellow
PPP1R16A	yellow
ARHGAP39	yellow
VLDLR	yellow
PTPRD	yellow
TESK1	yellow
CCDC107	yellow
FAM201A	yellow
FRG1HP	yellow
CBWD6	yellow
FRG1JP	yellow
APBA1	yellow
PRUNE2	yellow
TLE1	yellow
GOLM1	yellow
SECISBP2	yellow
ZNF484	yellow
WNK2	yellow
SNX30	yellow
DAB2IP	yellow
LHX2	yellow
MAPKAP1	yellow
ST6GALNAC6	yellow
ST6GALNAC4	yellow
DPM2	yellow
C9orf16	yellow
WDR34	yellow
ENDOG	yellow
ASB6	yellow
NCS1	yellow
PRRC2B	yellow
RAPGEF1	yellow
SETX	yellow
SLC2A6	yellow
FAM163B	yellow
LINC00094	yellow
RXRA	yellow
PPP1R26	yellow
MRPS2	yellow
SOHLH1	yellow
C9orf69	yellow
GPSM1	yellow
INPP5E	yellow
FAM69B	yellow
RABL6	yellow
C9orf172	yellow
FBXW5	yellow
NPDC1	yellow
RNF208	yellow
NELFB	yellow
NRARP	yellow
NSMF	yellow
MRPL41	yellow
SLC25A6	yellow
RAI2	yellow
KLHL34	yellow
ARX	yellow
IL1RAPL1	yellow
CHST7	yellow
ELK1	yellow
PCSK1N	yellow
TFE3	yellow
IQSEC2	yellow
HUWE1	yellow
FGD1	yellow
SLC16A2	yellow
KLHL4	yellow
PDZD4	yellow

## Sheet: Tan
allLLIDs	moduleColors
NADK	tan
FBXO2	tan
DDI2	tan
FAM43B	tan
RCC1	tan
ZMYM6	tan
STK40	tan
AK4	tan
LOC729970	tan
TRIM45	tan
PDE4DIP	tan
S100A6	tan
S100A4	tan
MSTO1	tan
PPOX	tan
LAMC1	tan
AKR1C1	tan
FZD8	tan
FRAT2	tan
CASP7	tan
NLRP14	tan
MRGPRF	tan
STARD10	tan
HSPB2	tan
CBL	tan
SOX5	tan
ETFBKMT	tan
ARHGAP9	tan
RASSF3	tan
IKBIP	tan
CHPT1	tan
NHLRC3	tan
OSGEP	tan
RN7SL1	tan
SAMD4A	tan
JDP2	tan
PSMC1	tan
C14orf159	tan
ANKRD9	tan
DPH6	tan
GCHFR	tan
GRAMD2	tan
THOC6	tan
ZNF75A	tan
KIAA0430	tan
PPP4C	tan
CMTM4	tan
OSGIN1	tan
ZDHHC7	tan
CYB5D2	tan
ZNF287	tan
OMG	tan
SLFN5	tan
RND2	tan
HEXIM1	tan
BCAS3	tan
PYCR1	tan
FECH	tan
VPS4B	tan
CYP4F11	tan
ISYNA1	tan
LINC01532	tan
TRAPPC6A	tan
TEAD2	tan
ZNF772	tan
DBI	tan
TNFAIP6	tan
RBM45	tan
FBXO36	tan
SLC4A11	tan
RNF24	tan
JAG1	tan
SLC5A3	tan
MRPS6	tan
SMTN	tan
APOL1	tan
PACSIN2	tan
EFHB	tan
CTDSPL	tan
WNT5A	tan
ACAD9	tan
TFDP2	tan
DNAJC19	tan
FAM43A	tan
STX18	tan
DCAF16	tan
USP46-AS1	tan
IL15	tan
PLRG1	tan
ICE1	tan
NSUN2	tan
LIFR-AS1	tan
C5orf34	tan
MCCC2	tan
ZCCHC9	tan
CDC23	tan
CYSTM1	tan
ERGIC1	tan
HNRNPAB	tan
ADTRP	tan
LINC01108	tan
PRSS35	tan
AIG1	tan
ADAT2	tan
EZR	tan
LOC100129518	tan
TBP	tan
PMS2CL	tan
GRB10	tan
FZD9	tan
AGFG2	tan
TSPAN12	tan
SLC7A2	tan
RNF170	tan
RRS1	tan
POP1	tan
ZFAT	tan
MIR31HG	tan
S1PR3	tan
TRMO	tan
FKTN	tan
LCN10	tan

## Sheet: Salmon
allLLIDs	moduleColors
LOC105369199	salmon
LOC105369140	salmon
AKR1E2	salmon
PPP1R36	salmon
SNHG9	salmon
C16orf46	salmon
GLTPD2	salmon
INCA1	salmon
FBN3	salmon
LOC105372476	salmon
ADCY3	salmon
RBKS	salmon
MRPL53	salmon
THSD7B	salmon
RRP7A	salmon
LINC00693	salmon
SRA1	salmon
AACSP1	salmon
HEBP2	salmon
PTENP1-AS	salmon
PHPT1	salmon
PUDP	salmon
ZFX	salmon
DDX3X	salmon
KDM5C	salmon
TSIX	salmon
XIST	salmon
VSIG1	salmon
RPS4Y1	salmon
ZFY	salmon
PCDH11Y	salmon
PRKY	salmon
GYG2P1	salmon
TTTY15	salmon
USP9Y	salmon
DDX3Y	salmon
UTY	salmon
TMSB4Y	salmon
NLGN4Y	salmon
TTTY14	salmon
TXLNGY	salmon
KDM5D	salmon
TTTY10	salmon
EIF1AY	salmon

## Sheet: Red
allLLIDs	moduleColors
SSU72	red
UBE4B	red
KAZN	red
PINK1	red
USP48	red
SRRM1	red
LDLRAP1	red
CEP85	red
SESN2	red
COL16A1	red
S100PBP	red
AK2	red
AZIN2	red
TRIM62	red
RHBDL2	red
NT5C1A	red
MPL	red
TESK2	red
NASP	red
PIK3R3	red
LURAP1	red
CPT2	red
LINC01135	red
NFIA-AS2	red
LOC101927139	red
MIR3117	red
FUBP1	red
SAMD13	red
NA	red
CCDC18-AS1	red
GCLM	red
DPYD-AS2	red
SASS6	red
TRMT13	red
PSRC1	red
KCNA3	red
ATP1A1-AS1	red
TTF2	red
SETDB1	red
CGN	red
UBQLN4	red
MPZ	red
TRG-TCC2-6	red
UCK2	red
NME7	red
DNM3-IT1	red
DNM3OS	red
GAS5-AS1	red
RGS8	red
C1orf27	red
BRINP3	red
LINC01351	red
DENND1B	red
MIR181A1HG	red
NAV1	red
MDM4	red
NFASC	red
CDK18	red
SLC26A9	red
SRGAP2	red
EIF2D	red
BATF3	red
NSL1	red
LOC105372911	red
MARK1	red
SUSD4	red
NA	red
NVL	red
TMEM63A	red
SNAP47	red
ABCB10	red
CAPN9	red
MTR	red
EXO1	red
AKT3	red
SH3BP5L	red
LINC00707	red
CCDC3	red
STAM-AS1	red
NSUN6	red
ARHGAP21	red
MPP7	red
NRP1	red
C10orf25	red
RBP3	red
ARHGAP22	red
RHOBTB1	red
JMJD1C	red
RUFY2	red
SLC25A16	red
TET1	red
ADAMTS14	red
CFAP70	red
GRID1	red
STAMBPL1	red
FLJ37201	red
LINC00865	red
FRA10AC1	red
ZNF518A	red
PYROXD2	red
FBXL15	red
ENO4	red
SHTN1	red
GRK5	red
GPR26	red
LINC00601	red
C10orf90	red
KCNQ1OT1	red
PGAP2	red
SYT9	red
LOC100506258	red
TUB	red
AMPD3	red
PIK3C2A	red
KCNJ11	red
SERGEF	red
ANO5	red
ARHGAP1	red
C11orf49	red
DKFZP434K028	red
BEST1	red
ZFPL1	red
CAPN1	red
POLA2	red
RBM4	red
ACY3	red
CHKA	red
KMT5B	red
NADSYN1	red
NUMA1	red
WNT11	red
RAB30-AS1	red
PIWIL4	red
CCDC82	red
C11orf65	red
PPP2R1B	red
SIK3	red
SIDT2	red
DSCAML1	red
PHLDB1	red
ARHGEF12	red
BLID	red
MSANTD2	red
CCDC15	red
NTM-AS1	red
VPS26B	red
CCDC77	red
LOC100049716	red
LINC00940	red
ITFG2	red
LOC100507424	red
TSPAN9	red
CCND2	red
KCNA6	red
KCNA1	red
CD163L1	red
RERG	red
TMTC1	red
LOC283335	red
TMEM198B	red
MYL6B	red
PAN2	red
STAT2	red
ZBTB39	red
NEMP1	red
LINC01481	red
LOC101928731	red
RMST	red
SLC41A2	red
MTERF2	red
FAM222A-AS1	red
TCHP	red
IQCD	red
WSB2	red
P2RX7	red
THRIL	red
TMEM132B	red
TMEM132D	red
PGAM5	red
ZNF26	red
GJB2	red
MEDAG	red
STARD13-AS	red
SUPT20H	red
TRPC4	red
ENOX1	red
CPB2	red
LRRC63	red
DLEU1	red
FAM124A	red
INTS6	red
WDFY2	red
NEK3	red
PCDH9-AS2	red
PCDH9-AS3	red
PCDH9-AS4	red
STK24	red
EFNB2	red
NA	red
CDC16	red
HOMEZ	red
PPP1R3E	red
DHRS1	red
COCH	red
LOC101927124	red
LINC00609	red
PTCSC3	red
NA	red
LINC00639	red
MAP4K5	red
KIAA0586	red
LOC102723809	red
TMEM229B	red
PLEKHH1	red
VTI1B	red
NEK9	red
NGB	red
POMT2	red
DIO2	red
NRDE2	red
DICER1	red
DICER1-AS1	red
LOC105370641	red
TUNAR	red
WDR20	red
TECPR2	red
INF2	red
PWRN3	red
IVD	red
RAD51-AS1	red
GANC	red
STARD9	red
SPG11	red
FBN1	red
FAM227B	red
UNC13C	red
LOC145783	red
ICE2	red
VPS13C	red
DAPK2	red
SNX22	red
MAP2K5	red
UBL7-AS1	red
PTPN9	red
SCAPER	red
ADAMTSL3	red
PDE8A	red
MAN2A2	red
HSP90B2P	red
LOC100507472	red
FAM234A	red
ARHGDIG	red
PGP	red
ROGDI	red
SEC14L5	red
ATF7IP2	red
DEXI	red
SNX29	red
ERI2	red
CDR2	red
ARHGAP17	red
ZNF48	red
CES4A	red
GFOD2	red
PLA2G15	red
SNTB2	red
VPS4A	red
WDR59	red
CDYL2	red
SRR	red
TRPV3	red
SHPK	red
NCBP3	red
ANKFY1	red
ZNF594	red
ALOX12-AS1	red
PHF23	red
KRBA2	red
PIGL	red
RASD1	red
LOC100507131	red
SMCR8	red
SNORD3B-1	red
WSB1	red
TIAF1	red
UTP6	red
LIG3	red
IGFBP4	red
JUP	red
NT5C3B	red
EZH1	red
DUSP3	red
CDK5RAP3	red
EME1	red
MBTD1	red
CUEDC1	red
ABCA6	red
HID1	red
MYO15B	red
RECQL5	red
SMIM5	red
PRCD	red
MXRA7	red
TNRC6C-AS1	red
LOC105371910	red
DNAH17	red
CEP295NL	red
MIR657	red
LOC100130370	red
L3MBTL4-AS1	red
GNAL	red
TTC39C	red
PCAT18	red
ZNF397	red
ZSCAN30	red
KIAA1328	red
DOK6	red
RTTN	red
EEF2	red
CLEC4G	red
ZNF559	red
ZNF266	red
CCDC159	red
GCDH	red
IL27RA	red
ZNF333	red
CYP4F12	red
FCHO1	red
LINC00663	red
ZNF506	red
LOC105372315	red
ZNF431	red
CD22	red
TMEM147-AS1	red
ZNF565	red
ZNF829	red
ZNF780B	red
ZNF283	red
ZNF404	red
ZNF221	red
ZNF226	red
ZNF112	red
CA11	red
ZNF175	red
LINC01530	red
ZNF649	red
ZNF610	red
ZNF83	red
ZNF347	red
TNNT1	red
NAT14	red
ZNF471	red
ZNF548	red
ZNF211	red
ZNF417	red
UBE2M	red
TSSC1	red
LOC400940	red
RNF144A	red
ITGB1BP1	red
HPCAL1	red
ROCK2	red
FAM84A	red
LOC653602	red
FKBP1B	red
DPYSL5	red
FNDC4	red
GALM	red
TTC7A	red
PSME4	red
C2orf73	red
PNPT1	red
AHSA2	red
WDPCP	red
LOC100507006	red
TIA1	red
ZNF638	red
ALMS1-IT1	red
SLC4A5	red
GCFC2	red
CTNNA2	red
MAT2A	red
GGCX	red
C2orf68	red
FAHD2CP	red
GPAT2	red
FAM178B	red
TMEM131	red
VWA3B	red
TSGA10	red
REV1	red
CHST10	red
SLC9A2	red
TGFBRAP1	red
BIN1	red
NCKAP5	red
LOC101928185	red
CCNT2-AS1	red
WDSUB1	red
B3GALT1	red
LOC100130691	red
DUSP19	red
FSIP2	red
NEMP2	red
CCDC150	red
LOC101927619	red
SATB2	red
LOC101927641	red
FAM117B	red
INO80D	red
KLF7	red
LANCL1-AS1	red
SGPP2	red
DOCK10	red
USP40	red
SRXN1	red
PDYN	red
SLC24A3	red
KIZ	red
NKX2-2	red
ZNF337-AS1	red
ZNF337	red
TTLL9	red
MYH7B	red
KIAA1755	red
FAM83D	red
MAFB	red
PKIG	red
TP53TG5	red
SLC13A3	red
PTK6	red
STMN3	red
PAXBP1-AS1	red
IFNGR2	red
ETS2	red
HMGN1	red
TMPRSS3	red
DIP2A	red
CECR2	red
BCL2L13	red
BID	red
CRKL	red
GAL3ST1	red
PISD	red
C1QTNF6	red
NA	red
PICK1	red
SLC16A8	red
PLA2G6	red
DDX17	red
GTPBP1	red
MCHR1	red
LDOC1L	red
PKDREJ	red
CERK	red
BHLHE40	red
LMCD1-AS1	red
CAMK1	red
HRH1	red
PPARG	red
XPC	red
KCNH8	red
SLC4A7	red
RBMS3	red
UBP1	red
ACAA1	red
MYRIP	red
LOC101928323	red
ACKR2	red
ZNF662	red
ZKSCAN7	red
CXCR6	red
PRKAR2A-AS1	red
MON1A	red
SEMA3B	red
LSMEM2	red
C3orf18	red
HEMK1	red
PCBP4	red
ABHD14B	red
TKT	red
DENND6A	red
PRICKLE2	red
LINC00877	red
LINC00870	red
EBLN2	red
CRYBG3	red
ABI3BP	red
IMPG2	red
SENP7	red
PDCL3P4	red
CBLB	red
DUBR	red
CCDC54	red
ZBTB20-AS1	red
IGSF11-AS1	red
CCDC14	red
LOC653712	red
ACAD11	red
ATP1B3	red
CHST2	red
SMC4	red
SERPINI2	red
PHC3	red
SLC2A2	red
PEX5L-AS2	red
XXYLT1	red
CEP19	red
ZNF141	red
PDE6B	red
FAM53A	red
FLJ36777	red
LOC101929095	red
CCDC149	red
DTHD1	red
NSUN7	red
USP46	red
SRD5A3-AS1	red
ADGRL3	red
THAP6	red
SLC10A6	red
LOC100507053	red
MTTP	red
TET2	red
LOC101929595	red
RPL34-AS1	red
NDNF	red
PCDH18	red
GAB1	red
ANXA2P1	red
KIAA0922	red
RNF175	red
ANP32C	red
GALNT7	red
PRIMPOL	red
FAM149A	red
CYP4V2	red
BRD9	red
CMBL	red
C1QTNF3	red
TTC23L	red
GDNF-AS1	red
CCNO	red
RNF180	red
LOC100303749	red
PDE8B	red
LOC105379045	red
HOMER1	red
POLR3G	red
FBXL17	red
KCNN2	red
RAPGEF6	red
CCNI2	red
KLHL3	red
NPY6R	red
ANKHD1	red
PCDHGB5	red
LOC102546294	red
NMUR2	red
PWWP2A	red
FBLL1	red
LINC01411	red
LOC100996385	red
RGS14	red
ZNF354B	red
MCUR1	red
HIST1H3B	red
HIST1H3C	red
LOC100270746	red
ZSCAN26	red
C6orf106	red
DAAM2	red
LOC100505635	red
ADCY10P1	red
TJAP1	red
DST	red
RIMS1	red
LOC100506804	red
PHIP	red
RARS2	red
CNR1	red
BACH2	red
MANEA-AS1	red
TSTD3	red
BVES-AS1	red
SLC16A10	red
LOC101927768	red
COL10A1	red
RNF217-AS1	red
NCOA7-AS1	red
EPB41L2	red
SLC2A12	red
PDE7B	red
MAP7	red
AGPAT4-IT1	red
PACRG-AS3	red
PACRG-AS1	red
GLCCI1	red
DGKB	red
TWIST1	red
TRA2A	red
MPP6	red
LOC102724484	red
CCDC129	red
CCM2	red
NACAD	red
ZNF713	red
BCL7B	red
MAGI2-AS3	red
HGF	red
DMTF1	red
CLDN12	red
GATAD1	red
ERVW-1	red
ZKSCAN1	red
CTTNBP2	red
KCND2	red
POT1-AS1	red
GRM8	red
TAS2R40	red
SFTPC	red
GNRH1	red
LINC01605	red
PLEKHA2	red
GINS4	red
FAM110B	red
PDE7A	red
TERF1	red
SBSPON	red
ZFHX4	red
CCNE2	red
VPS13B	red
NOV	red
PHF20L1	red
AGO2	red
NRBP2	red
PUM3	red
RFX3-AS1	red
SLC1A1	red
MPDZ	red
FOCAD	red
TEK	red
LINC00032	red
IFNK	red
SUGT1P1	red
FAM219A	red
PIGO	red
GBA2	red
SPAG8	red
ZBTB5	red
FAM95C	red
ANKRD18A	red
GLIDR	red
PIP5K1B	red
C9orf85	red
PCA3	red
FRMD3	red
IDNK	red
ZCCHC6	red
C9orf170	red
SHC3	red
SEMA4D	red
NOL8	red
BICD2	red
C9orf3	red
HSD17B3	red
TSTD2	red
XPA	red
GALNT12	red
INVS	red
MURC	red
TMEM246-AS1	red
SUSD1	red
BSPRY	red
WHRN	red
TRAF1	red
C5	red
GSN-AS1	red
LHX6	red
NRON	red
FAM102A	red
PTGES2	red
CERCAM	red
PTPA	red
FNBP1	red
FUBP3	red
ABCA2	red
C9orf139	red
UAP1L1	red
ZMYND19	red
OFD1	red
GEMIN8	red
CA5B	red
ACOT9	red
SYTL5	red
EFHC2	red
HDAC6	red
PPP1R3F	red
ZXDA	red
LOC646127	red
ZMAT1	red
ALG13	red
PLS3-AS1	red
LINC01285	red
SMARCA1	red
MAGEC3	red
PLXNB3	red
UBL4A	red

[truncated: 5 more sheets: Purple, Pink, Grey, Green, Black]
